# Supplementary material for: Enabling low-drift flexible perovskite photodetectors by electrical modulation for wearable health monitoring and weak light imaging
Source: Nat Commun. 2023 Aug 16;14:4961. doi: 10.1038/s41467-023-40711-1 (PMC10432415; doi:10.1038/s41467-023-40711-1)
Supplement: Supplementary file 3 — Source Data [file 41467_2023_40711_MOESM3_ESM.xlsx]

## Sheet: Figure 1
Time (s)	Current (nA)		Time (s)	Current (nA)
0.0193	5.0436		0.0193	0.00029285
0.04403	5.04415		0.04403	0.000396678
0.06876	5.04403		0.06876	0.000673555
0.09349	5.04378		0.09349	0.000708164
0.11821	5.04335		0.11821	0.000569726
0.14294	5.04298		0.14294	0.000915822
0.16767	5.04255		0.16767	0.00143
0.1924	5.04335		0.1924	0.00213
0.21713	5.04458		0.21713	0.00261
0.24186	5.04452		0.24186	0.0033
0.26659	5.04311		0.26659	0.00317
0.29132	5.04218		0.29132	0.00323
0.31605	5.04224		0.31605	0.00296
0.34078	5.04347		0.34078	0.00285
0.36551	5.04347		0.36551	0.00303
0.39024	5.04335		0.39024	0.00327
0.41497	5.04347		0.41497	0.00334
0.4397	5.04391		0.4397	0.00317
0.46443	5.04532		0.46443	0.00313
0.48916	5.04612		0.48916	0.00317
0.51389	5.04606		0.51389	0.00379
0.53862	5.04668		0.53862	0.00389
0.56335	5.04662		0.56335	0.00382
0.58808	5.04625		0.58808	0.00317
0.61281	5.04538		0.61281	0.00278
0.63754	5.04477		0.63754	0.00209
0.66227	5.04428		0.66227	0.00133
0.687	5.04335		0.687	0.000638945
0.71173	5.04298		0.71173	1.86359e-05
0.73646	5.04243		0.73646	0.000226293
0.76119	5.042		0.76119	0.000399341
0.78592	5.04193		0.78592	8.7855e-05
0.81065	5.04126		0.81065	0.00025824
0.83538	5.03996		0.83538	0.000535117
0.86011	5.03953		0.86011	0.00025824
0.88484	5.03855		0.88484	0.000537779
0.90957	5.03793		0.90957	0.0021
0.93429	5.0367		0.93429	0.00469
0.95902	5.0327		0.95902	0.0085
0.98375	5.02272		0.98375	0.01421
1.00848	5.00448		1.00848	0.02089
1.03321	11.196		1.03321	5.54027
1.05794	16.9686		1.05794	6.72604
1.08267	17.4152		1.08267	6.90421
1.1074	17.6435		1.1074	6.99395
1.13213	17.7617		1.13213	7.03763
1.15686	17.8218		1.15686	7.05811
1.18159	17.8515		1.18159	7.06836
1.20632	17.8666		1.20632	7.07227
1.23105	17.874		1.23105	7.07521
1.25578	17.8765		1.25578	7.07518
1.28051	17.8724		1.28051	7.07372
1.30524	17.8719		1.30524	7.07483
1.32997	17.8699		1.32997	7.07293
1.3547	17.8695		1.3547	7.06943
1.37943	17.8698		1.37943	7.06652
1.40416	17.8648		1.40416	7.06521
1.42889	17.8616		1.42889	7.06576
1.45362	17.8607		1.45362	7.06459
1.47835	17.8605		1.47835	7.06116
1.50308	17.858		1.50308	7.0587
1.52781	17.8521		1.52781	7.0577
1.55254	17.8493		1.55254	7.05493
1.57727	17.8496		1.57727	7.05375
1.602	17.8465		1.602	7.05199
1.62673	17.8419		1.62673	7.05057
1.65146	17.835		1.65146	7.05098
1.67619	17.8342		1.67619	7.04912
1.70092	17.8348		1.70092	7.04777
1.72565	17.8314		1.72565	7.0452
1.75037	17.8266		1.75037	7.04292
1.7751	17.8212		1.7751	7.04565
1.79983	17.8193		1.79983	7.04392
1.82456	17.818		1.82456	7.04067
1.84929	17.811		1.84929	7.03929
1.87402	17.8066		1.87402	7.0369
1.89875	17.805		1.89875	7.03897
1.92348	17.807		1.92348	7.04109
1.94821	17.8026		1.94821	7.04057
1.97294	17.7962		1.97294	7.03932
1.99767	17.7946		1.99767	7.03839
2.0224	17.7964		2.0224	7.03607
2.04713	17.7949		2.04713	7.03856
2.07186	17.7891		2.07186	7.04022
2.09659	17.7855		2.09659	7.03697
2.12132	17.7865		2.12132	7.03718
2.14605	17.7862		2.14605	7.03711
2.17078	17.7829		2.17078	7.03763
2.19551	17.7788		2.19551	7.03981
2.22024	17.7783		2.22024	7.03911
2.24497	17.7817		2.24497	7.0388
2.2697	17.7792		2.2697	7.03745
2.29443	17.7745		2.29443	7.03721
2.31916	17.7725		2.31916	7.03631
2.34389	17.773		2.34389	7.03763
2.36862	17.7725		2.36862	7.03963
2.39335	17.7682		2.39335	7.04029
2.41808	17.7655		2.41808	7.03818
2.44281	17.7656		2.44281	7.03617
2.46754	17.7644		2.46754	7.03617
2.49227	17.7609		2.49227	7.03617
2.517	17.7593		2.517	7.03496
2.54173	17.7592		2.54173	7.03589
2.56645	17.7582		2.56645	7.03645
2.59118	17.7557		2.59118	7.03607
2.61591	17.7537		2.61591	7.03354
2.64064	17.7535		2.64064	7.03364
2.66537	17.755		2.66537	7.03344
2.6901	17.751		2.6901	7.03281
2.71483	17.7476		2.71483	7.02998
2.73956	17.7455		2.73956	7.02697
2.76429	17.7472		2.76429	7.02541
2.78902	17.7469		2.78902	7.02364
2.81375	17.7452		2.81375	7.02437
2.83848	17.7433		2.83848	7.02323
2.86321	17.7441		2.86321	7.02229
2.88794	17.7439		2.88794	7.02101
2.91267	17.7393		2.91267	7.01987
2.9374	17.738		2.9374	7.01059
2.96213	17.7375		2.96213	7.00876
2.98686	17.6945		2.98686	6.87873
3.01159	17.698		3.01159	1.09801
3.03632	6.67076		3.03632	0.19974
3.06105	5.88813		3.06105	0.01296
3.08578	5.48068		3.08578	0.01168
3.11051	5.26645		3.11051	0.01158
3.13524	5.15422		3.13524	0.01168
3.15997	5.09466		3.15997	0.01134
3.1847	5.06294		3.1847	0.01092
3.20943	5.04538		3.20943	0.01051
3.23416	5.03417		3.23416	0.01033
3.25889	5.02777		3.25889	0.01002
3.28362	5.0245		3.28362	0.00971
3.30835	5.0237		3.30835	0.00905
3.33308	5.02327		3.33308	0.00909
3.35781	5.02413		3.35781	0.00922
3.38253	5.02524		3.38253	0.00947
3.40726	5.02654		3.40726	0.00919
3.43199	5.02734		3.43199	0.00902
3.45672	5.02777		3.45672	0.00867
3.48145	5.02826		3.48145	0.0085
3.50618	5.02875		3.50618	0.00846
3.53091	5.02814		3.53091	0.00857
3.55564	5.02771		3.55564	0.00874
3.58037	5.02758		3.58037	0.00884
3.6051	5.02734		3.6051	0.00895
3.62983	5.02703		3.62983	0.00905
3.65456	5.0261		3.65456	0.00916
3.67929	5.02567		3.67929	0.00926
3.70402	5.0258		3.70402	0.00936
3.72875	5.02549		3.72875	0.00947
3.75348	5.02555		3.75348	0.00957
3.77821	5.02493		3.77821	0.00967
3.80294	5.02456		3.80294	0.00978
3.82767	5.02438		3.82767	0.00988
3.8524	5.02389		3.8524	0.00999
3.87713	5.02383		3.87713	0.01009
3.90186	5.02278		3.90186	0.01019
3.92659	5.02044		3.92659	0.0103
3.95132	5.01409		3.95132	0.0104
3.97605	5.00362		3.97605	0.01051
4.00078	4.98939		4.00078	0.01061

## Sheet: Figure 2
Figure 2c			Figure 2d	stage i	stage ii	stage iii	stage iv		Figure 2e
Control voltage (V)	Current (nA)		Time (s)	Current (nA)	Current (nA)	Current (nA)	Current (nA)		Time (s)	Current (pA)
3.15428e-05	13.4708		0	9.68193	7.49864	4.27781	-7.92515		0	4.80053
0.00196	12.251		0.02005	9.09546	4.27596	1.84987	-3.99746		0.16163	4.61085
0.00397	11.3207		0.04011	8.6649	3.85249	1.03424	-2.70174		0.24254	4.45326
0.00596	10.4998		0.06016	8.30472	3.53089	0.46207	-2.05072		0.32346	4.64878
0.00796	9.75879		0.08022	8.03437	3.29344	0.16919	-1.70153		0.40437	4.55686
0.00996	9.07786		0.10027	7.79	3.11633	0.07678	-1.47421		0.48529	4.71153
0.01196	8.45813		0.12033	7.59259	2.97827	0.06132	-1.30305		0.5662	4.50141
0.01396	7.87049		0.14038	7.43138	2.87143	0.05304	-1.15119		0.64712	4.78594
0.01596	7.33157		0.16044	7.27426	2.78195	0.05179	-1.05459		0.72803	4.71882
0.01796	6.83443		0.18049	7.12284	2.70975	0.05664	-0.99172		0.80895	4.78011
0.01996	6.38482		0.20054	7.00436	2.64923	0.04779	-0.94217		0.88986	4.60063
0.02196	5.95649		0.2206	6.89214	2.59699	0.04064	-0.92551		0.97077	4.60209
0.02396	5.55166		0.24065	6.79291	2.55314	0.0455	-0.91065		1.05169	4.83263
0.02596	5.1133		0.26071	6.70023	2.51571	0.04322	-0.898		1.1326	4.57875
0.02796	4.74792		0.28076	6.61135	2.48195	0.03189	-0.88749		1.21352	4.50871
0.02996	4.42989		0.30082	6.5228	2.4529	0.03365	-0.87792		1.29443	4.54227
0.03196	4.12429		0.32087	6.44576	2.42632	0.03282	-0.86993		1.37535	4.53351
0.03396	3.84379		0.34093	6.37646	2.40343	0.03257	-0.86269		1.45626	4.76843
0.03596	3.58569		0.36098	6.31785	2.38239	0.02768	-0.85572		1.53717	4.54519
0.03796	3.33881		0.38103	6.26296	2.36365	0.02017	-0.8513		1.61809	4.75676
0.03996	3.1113		0.40109	6.21263	2.34637	0.02445	-0.84616		1.69901	4.46931
0.04196	2.90243		0.42114	6.16442	2.33081	0.02743	-0.8427		1.77992	4.71736
0.04396	2.69094		0.4412	6.11202	2.31604	0.02349	-0.83938		1.86084	5.02378
0.04596	2.50755		0.46125	6.065	2.30353	0.02312	-0.83689		1.94176	4.75676
0.04796	2.33428		0.48131	6.01384	2.29213	0.02098	-0.83525		2.02267	4.80345
0.04996	2.15557		0.50136	5.97412	2.28105	0.02597	-0.83352		2.10359	4.81804
0.05196	1.99652		0.52142	5.93426	2.27145	0.02549	-0.83207		2.18451	4.6911
0.05396	1.84824		0.54147	5.90031	2.26081	0.01263	-0.83162		2.26542	4.87641
0.05597	1.70427		0.56153	5.87005	2.25204	0.01347	-0.83083		2.34634	4.65316
0.05797	1.57512		0.58158	5.83769	2.24327	0.01049	-0.83016		2.42725	4.71736
0.05996	1.48667		0.60164	5.80099	2.23618	0.01548	-0.83046		2.50817	4.748
0.06196	1.33405		0.62169	5.77128	2.22861	0.01691	-0.83071		2.58908	4.72174
0.06396	1.20494		0.64174	5.74278	2.22176	0.01524	-0.83072		2.67	4.54373
0.06596	1.08795		0.6618	5.71974	2.21466	0.00749	-0.83062		2.75091	4.6517
0.06796	1.01068		0.68185	5.69518	2.20832	0.00761	-0.83147		2.83183	4.72174
0.06996	0.91053		0.70191	5.6736	2.20373	0.00559	-0.8317		2.91274	4.80637
0.07196	0.79615		0.72196	5.64915	2.19798	0.00475	-0.83189		2.99366	4.659
0.07396	0.77292		0.74202	5.62643	2.19251	0.00296	-0.83305		3.07457	4.58167
0.07596	0.64956		0.76207	5.60155	2.18882	0.00213	-0.83319		3.15549	4.67943
0.07796	0.56403		0.78213	5.58211	2.18368	0.00392	-0.83348		3.2364	4.70715
0.07996	0.47035		0.80218	5.56066	2.17867	0.000460242	-0.83392		3.31732	4.5306
0.08196	0.39526		0.82224	5.54112	2.17434	0.00201	-0.83469		3.39823	4.69694
0.08396	0.32167		0.84229	5.52829	2.17204	0.00201	-0.83492		3.47915	4.78156
0.08596	0.24764		0.86234	5.51173	2.16762	0.00606	-0.83541		3.56007	4.80345
0.08796	0.17263		0.8824	5.49252	2.1634	0.00368	-0.83612		3.64098	4.89246
0.08997	0.1134		0.90245	5.47897	2.15974	0.00249	-0.83704		3.7219	4.9946
0.09196	0.06429		0.92251	5.46315	2.15629	0.00201	-0.8369		3.80281	4.77573
0.09396	0.01296		0.94256	5.45252	2.15316	0.00106	-0.83745		3.88372	4.6517
0.09596	-0.0307		0.96262	5.43502	2.14989	0.00189	-0.8385		3.96464	4.57291
0.09796	-0.07568		0.98267	5.41293	2.14822	0.00511	-0.83829		4.04556	4.6517
0.09996	-0.10728		1.00273	5.39601	2.14573	0.000817872	-0.83878		4.12647	4.62398
0.10196	-0.15286		1.02278	5.38602	2.1422	0.00177	-0.83976		4.20738	4.80199
0.10396	-0.19884		1.04283	5.37347	2.13789	0.00478	-0.83932		4.28831	4.89684
0.10596	-0.27236		1.06289	5.36363	2.13542	0.00681	-0.8403		4.36923	4.78156
0.10796	-0.36652		1.08294	5.34895	2.13372	0.00502	-0.84027		4.45015	4.7159
0.10996	-0.43158		1.103	5.33604	2.13127	0.00836	-0.8407		4.53106	4.60939
0.11196	-0.50034		1.12305	5.32697	2.12882	0.0055	-0.84123		4.61198	4.66629
0.11397	-0.5491		1.14311	5.3131	2.12684	0.00169	-0.84132		4.69289	4.73779
0.11597	-0.58941		1.16316	5.29945	2.12402	0.0055	-0.84195		4.77381	4.55832
0.11796	-0.6431		1.18322	5.29148	2.12155	0.00574	-0.8423		4.85472	4.77573
0.11996	-0.69405		1.20327	5.28423	2.11964	0.00622	-0.84282		4.93564	4.68818
0.12196	-0.73911		1.22333	5.27382	2.1193	0.00645	-0.84277		5.01655	4.93477
0.12396	-0.77317		1.24338	5.26631	2.11631	0.000612643	-0.84382		5.09747	4.65024
0.12596	-0.82101		1.26343	5.25396	2.11505	0.00312	-0.84349		5.17838	4.84431
0.12796	-0.86501		1.28349	5.24454	2.11349	0.00109	-0.84409		5.2593	4.77719
0.12996	-0.89356		1.30354	5.23596	2.11107	0.00478	-0.84498		5.34022	4.74363
0.13196	-0.94466		1.3236	5.22968	2.1094	0.00812	-0.84436		5.42113	4.55686
0.13396	-0.97991		1.34365	5.22023	2.10716	0.00383	-0.84454		5.50204	4.96104
0.13597	-1.02236		1.36371	5.21244	2.10551	0.00204	-0.84466		5.58296	4.94353
0.13796	-1.06961		1.38376	5.20617	2.10349	0.00872	-0.84492		5.66387	4.84723
0.13996	-1.10311		1.40382	5.19674	2.1036	0.0018	-0.84556		5.74478	4.74655
0.14196	-1.13239		1.42387	5.1905	2.10145	0.00228	-0.84542		5.8257	4.86182
0.14397	-1.18197		1.44392	5.1834	2.10017	0.00109	-0.84543		5.90661	4.82972
0.14597	-1.21974		1.46398	5.17786	2.09948	0.00359	-0.84604		5.98753	4.32048
0.14796	-1.25553		1.48403	5.1713	2.09723	0.00586	-0.84611		6.06844	4.69839
0.14997	-1.28757		1.50409	5.16757	2.09617	0.00526	-0.8467		6.14935	4.70569
0.15197	-1.32586		1.52414	5.16081	2.09471	0.00347	-0.84642		6.23027	4.82972
0.15397	-1.36935		1.5442	5.15509	2.09384	0.00848	-0.84685		6.31119	4.56853
0.15597	-1.41308		1.56425	5.14757	2.09288	0.00669	-0.84727		6.3921	4.59772
0.15797	-1.4465		1.58431	5.14038	2.09094	0.00931	-0.84703		6.47302	4.54519
0.15997	-1.48029		1.60436	5.13586	2.09035	0.00705	-0.84736		6.55393	4.80199
0.16197	-1.5187		1.62442	5.12929	2.08844	0.00478	-0.84677		6.63485	4.66921
0.16397	-1.54831		1.64447	5.12249	2.08734	0.01039	-0.84791		6.71576	4.6269
0.16597	-1.59691		1.66453	5.11803	2.08658	0.00633	-0.84781		6.79668	4.68964
0.16797	-1.63055		1.68458	5.113	2.08639	0.00622	-0.848		6.8776	5.12592
0.16997	-1.6288		1.70464	5.10983	2.08477	0.00419	-0.84863		6.95851	4.70277
0.17197	-1.6972		1.72469	5.10655	2.08249	0.00526	-0.84864		7.03943	4.60793
0.17397	-1.74204		1.74474	5.09889	2.08303	0.0049	-0.84818		7.12034	4.91289
0.17596	-1.785		1.7648	5.09286	2.0815	0.00657	-0.84833		7.20125	4.79032
0.17796	-1.82672		1.78485	5.08937	2.0805	0.0117	-0.84862		7.28217	4.55686
0.17996	-1.87424		1.80491	5.08727	2.08093	0.00538	-0.84878		7.36309	4.6838
0.18196	-1.89956		1.82496	5.08089	2.07993	0.000817872	-0.84951		7.444	4.9304
0.18396	-1.94881		1.84502	5.07644	2.07811	0.00431	-0.84959		7.52492	4.69548
0.18596	-1.98832		1.86507	5.07273	2.07721	0.00264	-0.84936		7.60583	4.71007
0.18796	-2.01147		1.88513	5.06704	2.07625	0.00395	-0.84919		7.68675	4.64149
0.18996	-2.0693		1.90518	5.0631	2.07498	0.000493433	-0.84988		7.76767	4.65754
0.19197	-2.10182		1.92523	5.05852	2.07392	0.00777	-0.85005		7.84859	4.69402
0.19396	-2.14887		1.94529	5.05289	2.07347	0.00538	-0.85026		7.9295	5.00481
0.19597	-2.18929		1.96534	5.04788	2.07335	0.00264	-0.85026		8.01041	4.42116
0.19796	-2.2416		1.9854	5.04127	2.07217	0.000135802	-0.85061		8.09133	4.57437
0.19996	-2.27445		2.00545	5.04035	2.0712	0.000493433	-0.84968		8.17225	4.63419
			2.02551	5.03762	2.07018	0.00395	-0.84992		8.25316	4.68964
			2.04556	5.03463	2.06854	0.00633	-0.85057		8.33408	4.5948
			2.06562	5.03216	2.06803	0.00419	-0.85045		8.415	4.70423
			2.08567	5.027	2.06812	0.00753	-0.85044		8.49591	4.72028
			2.10573	5.02584	2.06702	0.000102618	-0.85073		8.57683	4.62106
			2.12578	5.01875	2.06664	0.0061	-0.85058		8.65774	4.95812
			2.14583	5.01533	2.06642	0.00252	-0.85185		8.73866	4.81804
			2.16589	5.00911	2.06546	0.00407	-0.85142		8.81958	4.5554
			2.18594	5.00872	2.06487	0.00276	-0.85111		8.90049	4.81221
			2.206	5.00933	2.06332	0.00383	-0.85107		8.9814	4.66921
			2.22605	5.00638	2.06241	0.0024	-0.85164		9.06232	4.66192
			2.24611	5.00092	2.06199	0.00169	-0.85114		9.14324	4.67067
			2.26616	4.99889	2.06125	0.00943	-0.85197		9.22415	4.74071
			2.28622	4.99337	2.06144	0.00288	-0.85201		9.30507	4.67797
			2.30627	4.99145	2.06047	0.00455	-0.85193		9.38598	4.70861
			2.32633	4.99007	2.06039	0.00598	-0.85191		9.4669	4.85306
			2.34638	4.98507	2.05948	0.00324	-0.85188		9.54782	4.90267
			2.36644	4.98007	2.05935	0.00169	-0.85232		9.62874	4.6517
			2.38649	4.97077	2.05848	0.000851057	-0.8524		9.70965	4.57291
			2.40654	4.96175	2.05809	0.000255013	-0.85207		9.79057	4.72174
			2.4266	4.95172	2.0581	0.000341031	-0.85216		9.87148	4.73487
			2.44665	4.94593	2.05794	0.00228	-0.85256		9.9524	4.73633
			2.46671	4.93898	2.05734	0.00586	-0.85148		10.0333	4.94936
			2.48677	4.93273	2.05646	0.00109	-0.85242		10.1142	4.78448
			2.50682	4.92823	2.05579	0.000374223	-0.85201		10.1951	4.68672
			2.52687	4.92371	2.05442	0.000493433	-0.8523		10.2761	4.58604
			2.54693	4.92212	2.05394	0.000817872	-0.85329		10.357	4.55102
			2.56698	4.91869	2.05429	0.000851057	-0.85269		10.4379	4.50433
			2.58704	4.91577	2.05314	0.000851057	-0.85263		10.5188	4.47661
			2.60709	4.91021	2.05287	0.00431	-0.85241		10.5997	4.82534
			2.62715	4.90754	2.05255	0.00502	-0.85315		10.6806	4.79324
			2.6472	4.90399	2.05286	0.00622	-0.85355		10.7616	4.59626
			2.66726	4.9023	2.05161	0.00633	-0.85311		10.8425	4.74217
			2.68731	4.89834	2.05106	0.00106	-0.85375		10.9234	4.85014
			2.70736	4.8978	2.05076	0.00213	-0.85319		11.0043	4.79324
			2.72742	4.89564	2.05062	0.000460242	-0.85363		11.0852	4.77135
			2.74747	4.88992	2.04924	0.00526	-0.85325		11.1661	4.79032
			2.76753	4.88492	2.04885	0.00836	-0.85366		11.2471	4.66775
			2.78758	4.88475	2.04846	0.00765	-0.8534		11.328	4.89829
			2.80764	4.88295	2.04609	0.00455	-0.85379		11.4089	4.80345
			2.82769	4.87663	2.04722	0.0092	-0.85374		11.4898	4.68672
			2.84775	4.87835	2.04719	0.00967	-0.8539		11.5707	4.72466
			2.8678	4.87545	2.04698	0.0049	-0.85315		11.6516	4.89684
			2.88786	4.87814	2.04622	0.00693	-0.85359		11.7325	4.61085
			2.90791	4.87633	2.04424	0.00729	-0.85403		11.8135	4.55978
			2.92796	4.8736	2.04606	0.00788	-0.85456		11.8944	4.63857
			2.94802	4.87086	2.04532	0.01206	-0.85374		11.9753	4.83117
			2.96807	4.86712	2.04524	0.01802	-0.85442		12.0562	4.79616
			2.98813	4.86407	2.04489	0.01027	-0.85449		12.1371	4.94061
			3.00818	4.85993	2.04469	0.00562	-0.8544		12.218	4.80929
									12.299	4.7626
									12.3799	4.74946
									12.4608	4.77719
									12.5417	4.7232
									12.6226	4.77135
									12.7035	4.85744
									12.7845	4.75384
									12.8654	4.67213
									12.9463	4.47223
									13.0272	4.69694
									13.1081	4.83847
									13.189	4.56561
									13.27	4.64295
									13.3509	4.57291
									13.4318	4.7626
									13.5127	4.81658
									13.5936	4.89975
									13.6745	4.81512
									13.7554	4.68672
									13.8364	4.5554
									13.9173	4.54665
									13.9982	4.67067
									14.0791	4.82972
									14.16	4.73779
									14.2409	4.79907
									14.3219	4.70715
									14.4028	4.77281
									14.4837	4.82972
									14.5646	4.66921
									14.6455	4.64441
									14.7264	4.5627
									14.8073	4.68526
									14.8883	4.80491
									14.9692	4.6911
									15.0501	4.78448
									15.131	4.83263
									15.2119	4.46639
									15.2928	4.92748
									15.3738	4.6911
									15.4547	4.77135
									15.5356	4.67505
									15.6165	4.63419
									15.6974	4.5306
									15.7783	4.62836
									15.8593	4.73487
									15.9402	4.88224
									16.0211	4.48536
									16.102	4.8589
									16.1829	4.76551
									16.2638	4.64149
									16.3448	4.58896
									16.4257	4.69402
									16.5066	4.73633
									16.5875	4.81367
									16.6684	4.91289
									16.7493	4.65462
									16.8303	4.87203
									16.9112	4.80491
									16.9921	4.81221
									17.073	4.68672
									17.1539	4.64733
									17.2348	4.69839
									17.3158	4.60209
									17.3967	4.44888
									17.4776	4.85598
									17.5585	4.49995
									17.6394	4.88662
									17.7203	5.01502
									17.8013	4.68818
									17.8822	4.65608
									17.9631	4.51892
									18.044	4.77865
									18.1249	4.80345
									18.2058	4.659
									18.2868	4.72466
									18.3677	4.59188
									18.4486	4.74363
									18.5295	4.87203
									18.6104	4.73925
									18.6913	4.62836
									18.7722	4.79178
									18.8532	4.61814
									18.9341	4.87203
									19.015	4.891
									19.0959	4.8268
									19.1768	4.78011
									19.2577	4.54373
									19.3387	4.71299
									19.4196	4.75384
									19.5005	4.76697
									19.5814	4.76114
									19.6623	4.81367
									19.7432	4.7232
									19.8241	4.63565
									19.9051	4.50141
									19.986	4.81367
									20.0669	4.9158
									20.1478	4.75676
									20.2287	4.78448
									20.3097	4.81658
									20.3906	4.87495
									20.4715	4.92748
									20.5524	5.09965
									20.6333	4.76551
									20.7142	4.67359
									20.7951	4.75676
									20.8761	4.78156
									20.957	4.89246
									21.0379	4.69985
									21.1188	4.75384
									21.1997	4.92164
									21.2806	4.44597
									21.3616	4.67797
									21.4425	4.69402
									21.5234	4.60939
									21.6043	4.61668
									21.6852	4.87349
									21.7661	4.89829
									21.847	4.70131
									21.928	4.87057
									22.0089	4.71007
									22.0898	4.82388
									22.1707	4.6517
									22.2516	4.90413
									22.3326	4.73779
									22.4135	4.90413
									22.4944	4.55686
									22.5753	4.64441
									22.6562	4.80929
									22.7371	4.49704
									22.818	4.85014
									22.899	4.73487
									22.9799	4.67213
									23.0608	4.98001
									23.1417	4.79032
									23.2226	4.87495
									23.3035	4.87641
									23.3845	4.85598
									23.4654	4.77719
									23.5463	4.56124
									23.6272	4.87203
									23.7081	4.6269
									23.789	4.45326
									23.8699	4.89538
									23.9509	4.71153
									24.0318	4.90121
									24.1127	4.60647
									24.1936	4.78302
									24.2745	4.67505
									24.3554	4.75822
									24.4364	4.87203
									24.5173	4.79032
									24.5982	4.94645
									24.6791	4.82096
									24.76	4.65024
									24.8409	4.93477
									24.9219	4.62252
									25.0028	4.67651
									25.0837	4.59042
									25.1646	4.85014
									25.2455	5.07047
									25.3264	4.62106
									25.4074	4.98438
									25.4883	4.6517
									25.5692	4.92748
									25.6501	4.59042
									25.731	4.90851
									25.8119	5.00919
									25.8929	4.7232
									25.9738	4.80491
									26.0547	4.65754
									26.1356	4.80053
									26.2165	4.84577
									26.2974	4.74071
									26.3784	4.84723
									26.4593	4.84577
									26.5402	4.55248
									26.6211	4.55686
									26.702	4.57729
									26.7829	4.63273
									26.8638	4.7232
									26.9448	5.05296
									27.0257	4.7553
									27.1066	4.9304
									27.1875	4.68964
									27.2684	4.70715
									27.3494	4.82826
									27.4303	4.83993
									27.5112	5.01211
									27.5921	4.81512
									27.673	4.67943
									27.7539	4.75238
									27.8348	4.50141
									27.9158	4.77281
									27.9967	4.72904
									28.0776	4.7159
									28.1585	4.92456
									28.2394	4.86473
									28.3204	4.64441
									28.4013	4.88662
									28.4822	4.77865
									28.5631	4.86473
									28.644	4.7553
									28.7249	4.69985
									28.8058	4.659
									28.8868	4.76114
									28.9677	4.70131
									29.0486	4.92894
									29.1295	4.68526
									29.2104	4.86328
									29.2913	4.82826
									29.3723	5.04129
									29.4532	4.92602
									29.5341	4.7626
									29.615	4.87933
									29.6959	4.891
									29.7768	5.00481
									29.8577	4.73779
									29.9387	4.53351
									30.0196	4.89684
									30.1005	4.79178
									30.1814	4.80783
									30.2623	4.81221
									30.3433	4.69694
									30.4242	4.659
									30.5051	4.89975
									30.586	4.73925
									30.6669	4.97563
									30.7478	4.71007
									30.8287	4.79616
									30.9097	4.73779
									30.9906	4.73925
									31.0715	4.74363
									31.1524	4.80491
									31.2333	4.66629
									31.3142	4.84431
									31.3952	4.71736
									31.4761	4.86765
									31.557	4.70861
									31.6379	4.93769
									31.7188	4.80491
									31.7997	4.8195
									31.8806	4.91143
									31.9616	4.77573
									32.0425	4.83263
									32.1234	4.58021
									32.2043	4.76989
									32.2852	4.8837
									32.3661	4.7947
									32.4471	4.9873
									32.528	4.8516
									32.6089	4.50141
									32.6898	4.94207
									32.7707	4.96395
									32.8516	4.80783
									32.9326	4.61814
									33.0135	4.72466
									33.0944	4.8589
									33.1753	4.75384
									33.2562	4.54373
									33.3371	5.00773
									33.4181	4.71007
									33.499	4.83555
									33.5799	4.5627
									33.6608	4.71736
									33.7417	4.85452
									33.8226	4.67943
									33.9036	4.748
									33.9845	4.7626
									34.0654	4.82826
									34.1463	4.68672
									34.2272	4.9231
									34.3081	4.66192
									34.389	4.8837
									34.47	4.64295
									34.5509	4.95958
									34.6318	4.93623
									34.7127	4.81512
									34.7936	4.90121
									34.8745	4.83555
									34.9555	4.95958
									35.0364	4.89684
									35.1173	4.82972
									35.1982	4.99606
									35.2791	4.73195
									35.3601	4.93331
									35.441	4.89684
									35.5219	4.67359
									35.6028	4.91143
									35.6837	4.9479
									35.7646	4.64733
									35.8455	4.8195
									35.9265	4.66484
									36.0074	4.85306
									36.0883	4.99022
									36.1692	4.90121
									36.2501	4.93331
									36.331	4.75822
									36.412	4.95812
									36.4929	5.20179
									36.5738	4.87349
									36.6547	4.76989
									36.7356	4.81075
									36.8165	4.95812
									36.8974	4.9158
									36.9784	4.92456
									37.0593	4.80199
									37.1402	4.85014
									37.2211	4.81658
									37.302	4.79178
									37.383	5.09965
									37.4639	4.97563
									37.5448	4.91872
									37.6257	4.87057
									37.7066	5.1945
									37.7875	4.76697
									37.8684	4.97855
									37.9494	4.89538
									38.0303	5.09674
									38.1112	4.91726
									38.1921	4.78302
									38.273	5.04129
									38.3539	4.90851
									38.4349	4.81075
									38.5158	4.85744
									38.5967	4.77865
									38.6776	5.0836
									38.7585	4.54665
									38.8394	4.93769
									38.9203	5.04421
									39.0013	5.05734
									39.0822	5.13759
									39.1631	4.75238
									39.244	4.891
									39.3249	5.01211
									39.4059	4.9231
									39.4868	4.72174
									39.5677	4.59626
									39.6486	4.77573
									39.7295	4.80929
									39.8104	4.67797
									39.8914	4.88808
									39.9723	4.70423
									40.0532	4.97417
									40.1341	4.77573
									40.215	4.77865
									40.2959	4.90997
									40.3768	5.1157
									40.4577	4.8268
									40.5387	4.91872
									40.6196	4.92894
									40.7005	4.98292
									40.7814	4.66338
									40.8623	4.91434
									40.9432	4.81512
									41.0242	4.82242
									41.1051	5.03691
									41.186	4.81367
									41.2669	4.8516
									41.3478	4.87933
									41.4288	4.82826
									41.5097	4.84139
									41.5906	4.80929
									41.6715	5.03545
									41.7524	5.06609
									41.8333	5.03253
									41.9142	4.87349
									41.9952	4.79616
									42.0761	61.4772
									42.157	61.5283
									42.2379	61.6508
									42.3188	61.3167
									42.3997	61.5356
									42.4806	61.8566
									42.5616	61.5837
									42.6425	61.9135
									42.7234	61.8434
									42.8043	61.8216
									42.8852	61.4203
									42.9661	61.8405
									43.0471	61.7574
									43.128	61.4086
									43.2089	61.6202
									43.2898	61.5662
									43.3707	61.7836
									43.4517	61.7311
									43.5326	61.7574
									43.6135	61.7997
									43.6944	61.8901
									43.7753	61.6435
									43.8562	61.5998
									43.9372	61.9324
									44.0181	61.9179
									44.099	61.9179
									44.1799	61.5297
									44.2608	61.5064
									44.3417	61.7238
									44.4226	61.6683
									44.5036	61.5458
									44.5845	61.7471
									44.6654	61.5589
									44.7463	61.4612
									44.8272	61.7384
									44.9081	61.9164
									44.9891	61.7705
									45.07	61.734
									45.1509	61.5764
									45.2318	61.715
									45.3127	61.3605
									45.3936	61.6669
									45.4746	61.7121
									45.5555	62.0287
									45.6364	61.7646
									45.7173	61.6742
									45.7982	61.8989
									45.8791	61.9383
									45.9601	61.9062
									46.041	61.9529
									46.1219	61.8391
									46.2028	61.9018
									46.2837	62.0477
									46.3646	62.0652
									46.4455	61.9675
									46.5265	61.7136
									46.6074	61.7515
									46.6883	61.8682
									46.7692	61.9937
									46.8501	61.9894
									46.931	61.95
									47.012	61.9645
									47.0929	61.8303
									47.1738	62.001
									47.2547	61.8157
									47.3356	61.9281
									47.4165	61.8405
									47.4975	61.6654
									47.5784	61.7253
									47.6593	61.9135
									47.7402	61.8464
									47.8211	61.9514
									47.902	61.8566
									47.983	61.9645
									48.0639	61.804
									48.1448	61.7398
									48.2257	61.7909
									48.3066	61.804
									48.3875	61.6756
									48.4684	61.7282
									48.5494	61.8172
									48.6303	61.947
									48.7112	61.8755
									48.7921	61.9791
									48.873	61.6523
									48.9539	61.6435
									49.0349	61.6698
									49.1158	61.9514
									49.1967	61.6829
									49.2776	61.5779
									49.3585	62.0156
									49.4394	61.5852
									49.5204	61.8376
									49.6013	61.9033
									49.6822	61.6786
									49.7631	61.8828
									49.844	61.9529
									49.9249	61.7486
									50.0059	61.9821
									50.0868	61.95
									50.1677	61.8697
									50.2486	61.7661
									50.3295	61.6625
									50.4104	61.7822
									50.4913	61.6187
									50.5723	61.5268
									50.6532	61.7895
									50.7341	61.8186
									50.815	61.7107
									50.8959	61.9368
									50.9768	61.7223
									51.0578	61.7967
									51.1387	61.7895
									51.2196	61.8843
									51.3005	61.7749
									51.3814	62.0798
									51.4623	61.9748
									51.5433	61.7325
									51.6242	61.7136
									51.7051	61.6596
									51.786	61.8755
									51.8669	61.8493
									51.9478	61.7778
									52.0288	61.7574
									52.1097	61.9062
									52.1906	61.9397
									52.2715	61.7807
									52.3524	61.7121
									52.4333	61.947
									52.5142	61.6888
									52.5952	61.8201
									52.6761	62.0039
									52.757	61.9281
									52.8379	61.9149
									52.9188	61.7428
									52.9998	61.8697
									53.0807	61.9193
									53.1616	61.6888
									53.2425	61.7836
									53.3234	61.9952
									53.4043	61.9616
									53.4853	62.0025
									53.5662	61.9427
									53.6471	61.8595
									53.728	61.5064
									53.8089	61.5356
									53.8898	61.9047
									53.9707	61.8274
									54.0517	61.8332
									54.1326	61.9149
									54.2135	62.0506
									54.2944	62.0448
									54.3753	61.8157
									54.4562	61.9237
									54.5371	61.9675
									54.6181	61.7428
									54.699	61.9354
									54.7799	62.0565
									54.8608	62.001
									54.9417	61.8186
									55.0226	61.95
									55.1036	61.8303
									55.1845	62.0185
									55.2654	62.0579
									55.3463	61.9821
									55.4272	61.8274
									55.5082	61.7763
									55.5891	61.9602
									55.67	62.0623
									55.7509	62.1032
									55.8318	61.9485
									55.9127	62.0098
									55.9936	62.0929
									56.0746	61.9631
									56.1555	61.8668
									56.2364	61.9179
									56.3173	61.6611
									56.3982	61.807
									56.4791	61.8843
									56.5601	61.7865
									56.641	62.2505
									56.7219	61.9573
									56.8028	62.0536
									56.8837	62.2141
									56.9646	61.9558
									57.0455	62.0244
									57.1265	62.0112
									57.2074	61.8551
									57.2883	61.7413
									57.3692	61.9047
									57.4501	62.0929
									57.5311	62.1528
									57.612	61.9573
									57.6929	61.9149
									57.7738	61.9164
									57.8547	61.9076
									57.9356	61.9675
									58.0165	61.9237
									58.0975	62.0536
									58.1784	61.9179
									58.2593	61.9485
									58.3402	61.521
									58.4211	61.9543
									58.502	62.0433
									58.5829	62.1236
									58.6639	62.0827
									58.7448	61.8216
									58.8257	61.6829
									58.9066	62.001
									58.9875	61.9937
									59.0685	61.7909
									59.1494	61.8697
									59.2303	61.8858
									59.3112	62.0638
									59.3921	62.1309
									59.473	62.0419
									59.554	61.7676
									59.6349	61.9193
									59.7158	61.6946
									59.7967	61.7967
									59.8776	62.036
									59.9585	62.0039
									60.0394	61.8128
									60.1204	61.9091
									60.2013	61.9966
									60.2822	61.9062
									60.3631	61.9208
									60.444	61.9368
									60.5249	62.1717
									60.6058	62.0302
									60.6868	62.0667
									60.7677	61.9587
									60.8486	61.9645
									60.9295	62.0681
									61.0104	61.9003
									61.0913	62.09
									61.1723	62.02
									61.2532	62.0215
									61.3341	62.2141
									61.415	61.9908
									61.4959	62.1309
									61.5769	62.0594
									61.6578	61.912
									61.7387	62.144
									61.8196	61.9631
									61.9005	62.1192
									61.9814	61.9689
									62.0624	61.9003
									62.1433	62.2607
									62.2242	62.0083
									62.3051	62.1148
									62.386	61.7909
									62.4669	61.6873
									62.5478	62.1528
									62.6288	62.0857
									62.7097	61.966
									62.7906	61.7719
									62.8715	61.9339
									62.9524	61.9718
									63.0333	61.985
									63.1143	61.9514
									63.1952	62.001
									63.2761	62.0346
									63.357	62.0667
									63.4379	61.7719
									63.5188	62.0857
									63.5998	62.0098
									63.6807	61.9047
									63.7616	61.95
									63.8425	61.8318
									63.9234	61.8639
									64.0043	61.7501
									64.0853	61.8595
									64.1662	61.8143
									64.2471	61.7223
									64.328	61.7967
									64.4089	61.9237
									64.4898	62.0784
									64.5708	61.7705
									64.6517	61.8376
									64.7326	61.6538
									64.8135	61.8755
									64.8944	61.7559
									64.9753	61.6158
									65.0563	61.7311
									65.1372	61.7778
									65.2181	61.8026
									65.299	61.8974
									65.3799	61.8799
									65.4608	61.912
									65.5417	61.9135
									65.6227	61.8259
									65.7036	61.8055
									65.7845	61.9631
									65.8654	61.7004
									65.9463	61.4787
									66.0272	61.7063
									66.1081	61.6581
									66.1891	61.8668
									66.27	61.7355
									66.3509	61.8376
									66.4318	61.9675
									66.5127	61.6027
									66.5936	61.6158
									66.6746	62.1484
									66.7555	61.6611
									66.8364	61.8259
									66.9173	61.842
									66.9982	61.7705
									67.0791	61.7895
									67.16	61.572
									67.241	61.6713
									67.3219	61.7077
									67.4028	61.5633
									67.4837	61.7763
									67.5646	61.7253
									67.6456	61.7501
									67.7265	62.0725
									67.8074	62.001
									67.8883	62.0565
									67.9692	61.556
									68.0501	61.6596
									68.131	61.8858
									68.212	62.0725
									68.2929	61.9645
									68.3738	62.1353
									68.4547	61.8785
									68.5356	61.8697
									68.6165	61.7646
									68.6975	61.8537
									68.7784	61.9397
									68.8593	61.8216
									68.9402	61.9281
									69.0211	61.9762
									69.102	61.9966
									69.183	61.9354
									69.2639	61.966
									69.3448	62.1017
									69.4257	61.8259
									69.5066	61.896
									69.5875	61.6756
									69.6684	61.7121
									69.7494	61.8318
									69.8303	61.9748
									69.9112	61.7486
									69.9921	61.645
									70.073	61.2861
									70.1539	61.718
									70.2349	62.0711
									70.3158	61.6683
									70.3967	61.9383
									70.4776	62.0827
									70.5585	61.8931
									70.6394	61.912
									70.7204	61.7749
									70.8013	61.7909
									70.8822	61.8697
									70.9631	61.7486
									71.044	61.6975
									71.1249	61.5706
									71.2058	61.9324
									71.2868	62.1105
									71.3677	61.7895
									71.4486	61.8128
									71.5295	61.8084
									71.6104	61.9076
									71.6913	62.0346
									71.7723	61.8814
									71.8532	62.0375
									71.9341	62.0754
									72.015	61.8113
									72.0959	61.8551
									72.1768	61.9821
									72.2578	61.7165
									72.3387	61.9324
									72.4196	62.0404
									72.5005	61.4378
									72.5814	61.6114
									72.6623	61.7574
									72.7432	61.432
									72.8242	62.0784
									72.9051	61.9266
									72.986	61.8361
									73.0669	61.8858
									73.1478	61.9806
									73.2287	62.1178
									73.3096	62.0944
									73.3906	61.9748
									73.4715	62.1338
									73.5524	61.8551
									73.6333	61.7253
									73.7142	61.8755
									73.7951	61.8566
									73.876	61.6961
									73.957	61.8011
									74.0379	61.804
									74.1188	61.718
									74.1997	61.6611
									74.2806	61.9573
									74.3615	61.7077
									74.4424	61.5254
									74.5234	61.7194
									74.6043	61.8741
									74.6852	61.4918
									74.7661	61.6406
									74.847	61.6362
									74.9279	61.7238
									75.0088	61.788
									75.0898	61.9091
									75.1707	61.5575
									75.2516	61.4568
									75.3325	61.3532
									75.4134	61.3488
									75.4943	61.5181
									75.5752	61.324
									75.6562	61.6406
									75.7371	61.7077
									75.818	61.9529
									75.8989	61.8318
									75.9798	61.6975
									76.0607	61.8639
									76.1416	61.6085
									76.2226	61.9164
									76.3035	61.8522
									76.3844	61.3809
									76.4653	61.6362
									76.5462	61.5633
									76.6271	61.877
									76.7081	61.7136
									76.789	61.591
									76.8699	61.3546
									76.9508	61.4393
									77.0317	61.4218
									77.1127	61.9602
									77.1936	61.4495
									77.2745	61.6625
									77.3554	61.6012
									77.4363	61.7982
									77.5172	61.6625
									77.5981	61.645
									77.6791	61.7209
									77.76	61.7515
									77.8409	61.5122
									77.9218	61.4597
									78.0027	61.9456
									78.0836	61.6494
									78.1646	61.8274
									78.2455	61.9091
									78.3264	61.5472
									78.4073	61.8858
									78.4882	61.521
									78.5691	61.5516
									78.65	61.8376
									78.731	61.8449
									78.8119	61.8011
									78.8928	62.0886
									78.9737	62.0944
									79.0546	61.95
									79.1355	61.8303
									79.2164	61.6669
									79.2974	61.4845
									79.3783	61.8639
									79.4592	61.8361
									79.5401	61.9835
									79.621	61.8741
									79.7019	61.8828
									79.7828	61.9602
									79.8638	61.9616
									79.9447	61.7967
									80.0256	61.8682
									80.1065	61.7428
									80.1874	61.8712
									80.2683	61.7019
									80.3492	61.4947
									80.4302	61.5516
									80.5111	61.7223
									80.592	61.5954
									80.6729	61.5472
									80.7538	61.5166
									80.8347	61.6027
									80.9157	61.7384
									80.9966	61.556
									81.0775	61.6246
									81.1584	61.734
									81.2393	61.7661
									81.3202	61.5283
									81.4012	61.7851
									81.4821	61.5268
									81.563	61.6581
									81.6439	61.9485
									81.7248	61.9266
									81.8057	61.6027
									81.8866	61.7778
									81.9676	61.877
									82.0485	61.9091
									82.1294	61.8332
									82.2103	61.8522
									82.2912	61.9573
									82.3721	61.9003
									82.453	61.8026
									82.534	62.3089
									82.6149	61.9645
									82.6958	62.0273
									82.7767	61.8303
									82.8576	61.9558
									82.9385	61.6362
									83.0194	61.6231
									83.1004	61.8931
									83.1813	61.7851
									83.2622	61.7136
									83.3431	61.8916
									83.424	61.5545
									83.5049	61.7719
									83.5858	61.8216
									83.6668	61.8478
									83.7477	61.7617
									83.8286	61.7719
									83.9095	61.8712
									83.9904	61.7646
									84.0713	61.664
									84.1523	62.0025
									84.2332	61.5502
									84.3141	61.8259
									84.395	61.9208
									84.4759	61.6815
									84.5568	61.9149
									84.6378	61.5764
									84.7187	61.6932
									84.7996	61.7194
									84.8805	61.7822
									84.9614	61.6698
									85.0423	62.0915
									85.1233	61.8945
									85.2042	61.68
									85.2851	61.6829
									85.366	61.5633
									85.4469	61.6071
									85.5278	61.7705
									85.6088	61.7749
									85.6897	61.8303
									85.7706	61.7719
									85.8515	61.7325
									85.9324	61.6085
									86.0133	61.6508
									86.0943	61.6596
									86.1752	61.6523
									86.2561	61.6289
									86.337	61.6012
									86.4179	61.6917
									86.4988	61.5254
									86.5797	61.6596
									86.6607	61.7938
									86.7416	61.6581
									86.8225	61.5779
									86.9034	61.6902
									86.9843	61.8989
									87.0652	61.3999
									87.1461	61.5866
									87.2271	61.5195
									87.308	61.5662
									87.3889	61.7836
									87.4698	61.6946
									87.5507	61.7544
									87.6316	61.5939
									87.7125	61.8449
									87.7935	61.6727
									87.8744	61.6056
									87.9553	61.4203
									88.0362	61.5326
									88.1171	61.6902
									88.198	61.8055
									88.2789	61.9587
									88.3599	61.6683
									88.4408	61.4582
									88.5217	61.8157
									88.6026	61.5896
									88.6835	61.7048
									88.7644	61.6815
									88.8454	61.7107
									88.9263	61.734
									89.0072	61.7734
									89.0881	61.7515
									89.169	61.9733
									89.2499	61.9062
									89.3309	62.0784
									89.4118	61.8814
									89.4927	61.5939
									89.5736	62.0769
									89.6545	61.9602
									89.7354	61.9091
									89.8163	61.8551
									89.8973	61.7865
									89.9782	61.8128
									90.0591	61.9835
									90.14	61.9076
									90.2209	61.9894
									90.3019	61.8858
									90.3828	61.8901
									90.4637	61.9806
									90.5446	62.1178
									90.6255	62.0696
									90.7064	61.842
									90.7873	61.788
									90.8683	61.6056
									90.9492	61.718
									91.0301	61.9076
									91.111	61.6961
									91.1919	61.8186
									91.2728	61.6727
									91.3538	61.9631
									91.4347	62.0185
									91.5156	61.5779
									91.5965	61.9047
									91.6774	61.7413
									91.7583	61.7632
									91.8393	61.807
									91.9202	61.8259
									92.0011	61.9427
									92.082	61.7355
									92.1629	61.8843
									92.2438	61.6348
									92.3247	61.8274
									92.4057	61.9062
									92.4866	61.9485
									92.5675	61.8361
									92.6484	61.8376
									92.7293	61.5151
									92.8102	61.6012
									92.8911	61.4042
									92.9721	62.0098
									93.053	62.0959
									93.1339	61.9193
									93.2148	61.9908
									93.2957	61.9573
									93.3766	61.6771
									93.4576	61.9762
									93.5385	61.9558
									93.6194	61.842
									93.7003	61.6479
									93.7812	61.8624
									93.8621	61.7603
									93.9431	61.7851
									94.024	62.1105
									94.1049	61.8901
									94.1858	61.7019
									94.2667	61.7588
									94.3476	61.7822
									94.4285	61.8449
									94.5095	62.1309
									94.5904	61.7574
									94.6713	61.9587
									94.7522	61.912
									94.8331	61.8916
									94.914	61.7895
									94.995	61.6348
									95.0759	61.6975
									95.1568	61.8084
									95.2377	62.0375
									95.3186	61.9047
									95.3995	61.9456
									95.4804	61.9368
									95.5614	62.09
									95.6423	61.8522
									95.7232	61.6713
									95.8041	61.8332
									95.885	62.0142
									95.9659	61.7325
									96.0469	61.807
									96.1278	61.947
									96.2087	61.5764
									96.2896	61.6129
									96.3705	61.9033
									96.4514	62.0039
									96.5323	61.6319
									96.6133	61.7398
									96.6942	61.7471
									96.7751	62.1513
									96.856	61.8828
									96.9369	61.6158
									97.0178	61.5108
									97.0987	61.6231
									97.1797	61.6508
									97.2606	61.8055
									97.3415	61.6756
									97.4224	61.788
									97.5033	61.8113
									97.5842	62.0608
									97.6652	61.7457
									97.7461	61.8318
									97.827	61.7909
									97.9079	61.8201
									97.9888	61.6538
									98.0697	61.9193
									98.1507	61.7749
									98.2316	61.68
									98.3125	61.8726
									98.3934	61.9908
									98.4743	61.7588
									98.5552	61.7136
									98.6362	61.7836
									98.7171	61.4947
									98.798	61.6713
									98.8789	61.6698
									98.9598	61.6654
									99.0407	61.858
									99.1216	61.7865
									99.2026	61.8259
									99.2835	61.8128
									99.3644	61.8814
									99.4453	62.0039
									99.5262	61.8551
									99.6071	61.7763
									99.6881	61.5399
									99.769	61.9281
									99.8499	62.0054
									99.9308	61.7997
									100.012	61.9718
									100.093	61.8828
									100.174	61.8405
									100.254	61.5633
									100.335	61.4947
									100.416	61.2977
									100.497	61.6946
									100.578	61.5735
									100.659	61.718
									100.74	61.7384
									100.821	61.6611
									100.902	61.6742
									100.983	61.3794
									101.064	61.9864
									101.145	61.9135
									101.225	61.8931
									101.306	61.7895
									101.387	61.7646
									101.468	61.9368
									101.549	61.9777
									101.63	62.0039
									101.711	62.1207
									101.792	62.0463
									101.873	61.8274
									101.954	61.877
									102.035	61.877
									102.116	61.753
									102.196	61.734
									102.277	61.8755
									102.358	61.8522
									102.439	61.6742
									102.52	61.9018
									102.601	61.6654
									102.682	61.788
									102.763	61.5093
									102.844	61.7253
									102.925	61.6888
									103.006	61.7646
									103.087	61.4524
									103.167	61.8186
									103.248	61.8639
									103.329	61.8668
									103.41	61.6756
									103.491	61.5297
									103.572	61.5735
									103.653	61.6012
									103.734	61.8741
									103.815	61.8055
									103.896	62.0419
									103.977	61.9573
									104.058	61.6202
									104.138	61.7048
									104.219	61.7019
									104.3	61.5224
									104.381	61.5181
									104.462	61.8901
									104.543	61.6392
									104.624	61.7763
									104.705	61.6902
									104.786	61.788
									104.867	61.8741
									104.948	61.6523
									105.028	61.7384
									105.109	61.8989
									105.19	61.9354
									105.271	61.788
									105.352	61.6348
									105.433	61.718
									105.514	61.4524
									105.595	61.7384
									105.676	61.8201
									105.757	61.6567
									105.838	61.6669
									105.919	61.6786
									105.999	61.6421
									106.08	61.8376
									106.161	61.6435
									106.242	61.715
									106.323	61.6129
									106.404	62.0229
									106.485	61.8566
									106.566	61.5954
									106.647	61.6319
									106.728	61.8639
									106.809	61.7296
									106.89	61.6742
									106.97	61.7413
									107.051	61.4218
									107.132	61.5283
									107.213	61.4787
									107.294	61.5312
									107.375	61.5939
									107.456	61.5516
									107.537	61.6829
									107.618	61.6538
									107.699	61.5297
									107.78	61.4962
									107.861	61.7311
									107.941	61.8347
									108.022	61.6888
									108.103	61.7967
									108.184	61.4072
									108.265	61.394
									108.346	61.5064
									108.427	61.2977
									108.508	61.5195
									108.589	61.4874
									108.67	61.9237
									108.751	61.5297
									108.832	61.5326
									108.912	61.6742
									108.993	61.6085
									109.074	61.8785
									109.155	61.5808
									109.236	61.7588
									109.317	61.5779
									109.398	61.6567
									109.479	61.467
									109.56	61.6435
									109.641	61.5706
									109.722	61.5939
									109.803	61.591
									109.883	61.4991
									109.964	61.3459
									110.045	61.6538
									110.126	61.5691
									110.207	61.6187
									110.288	61.6377
									110.369	61.5633
									110.45	61.8916
									110.531	61.7107
									110.612	61.5764
									110.693	61.9368
									110.774	61.8493
									110.854	61.7092
									110.935	61.8785
									111.016	61.6815
									111.097	61.3619
									111.178	61.8303
									111.259	61.537
									111.34	61.6932
									111.421	61.6231
									111.502	61.664
									111.583	61.8113
									111.664	61.7136
									111.745	61.5881
									111.825	61.5925
									111.906	61.6917
									111.987	61.4903
									112.068	61.6698
									112.149	61.5866
									112.23	61.6698
									112.311	61.429
									112.392	61.7107
									112.473	61.591
									112.554	61.8858
									112.635	61.7836
									112.716	61.9135
									112.796	62.0652
									112.877	61.8318
									112.958	61.7851
									113.039	61.5297
									113.12	62.0244
									113.201	61.8843
									113.282	61.7515
									113.363	61.7734
									113.444	61.6523
									113.525	61.8274
									113.606	61.8595
									113.687	61.6523
									113.767	61.5808
									113.848	61.8259
									113.929	61.7705
									114.01	62.0171
									114.091	61.6348
									114.172	61.7924
									114.253	61.8785
									114.334	61.6888
									114.415	61.6377
									114.496	61.4524
									114.577	61.6465
									114.657	61.7763
									114.738	61.5049
									114.819	61.6829
									114.9	61.7019
									114.981	61.7267
									115.062	61.7486
									115.143	61.7413
									115.224	61.7223
									115.305	61.6961
									115.386	61.8843
									115.467	61.8755
									115.548	61.8595
									115.628	61.7749
									115.709	62.341
									115.79	61.8624
									115.871	61.7384
									115.952	61.8712
									116.033	61.6071
									116.114	61.7924
									116.195	61.7895
									116.276	61.718
									116.357	61.5414
									116.438	61.5254
									116.519	61.8566
									116.599	61.7719
									116.68	61.8201
									116.761	61.7428
									116.842	61.6625
									116.923	61.7296
									117.004	61.8595
									117.085	61.7836
									117.166	61.7719
									117.247	61.8858
									117.328	61.6289
									117.409	61.6683
									117.49	61.6683
									117.57	61.896
									117.651	61.556
									117.732	61.6012
									117.813	61.486
									117.894	61.5093
									117.975	61.7253
									118.056	61.7749
									118.137	61.4933
									118.218	61.5166
									118.299	61.5735
									118.38	61.8259
									118.461	61.6859
									118.541	61.6538
									118.622	61.6246
									118.703	61.4539
									118.784	61.7661
									118.865	61.7238
									118.946	61.4684
									119.027	61.7092
									119.108	61.6917
									119.189	61.6771
									119.27	61.5793
									119.351	61.7632
									119.432	61.5429
									119.512	61.5618
									119.593	61.4918
									119.674	61.591
									119.755	61.5254
									119.836	61.8931
									119.917	61.7107
									119.998	61.7428
									120.079	61.8376
									120.16	61.734
									120.241	61.7325
									120.322	61.6479
									120.403	61.858
									120.483	61.6975
									120.564	61.8128
									120.645	61.4115
									120.726	61.6975
									120.807	61.8376
									120.888	61.8128
									120.969	61.9383
									121.05	61.7136
									121.131	61.6508
									121.212	61.4612
									121.293	61.6815
									121.374	61.8945
									121.454	61.6275
									121.535	61.6975
									121.616	61.7107
									121.697	61.8639
									121.778	61.5896
									121.859	61.9791
									121.94	61.7676
									122.021	61.664
									122.102	61.718
									122.183	61.8113
									122.264	61.6625
									122.345	61.7457
									122.425	61.6538
									122.506	61.5881
									122.587	61.6333
									122.668	61.7705
									122.749	61.645
									122.83	61.5078
									122.911	61.1854
									122.992	61.5108
									123.073	61.7486
									123.154	61.95
									123.235	61.5093
									123.316	61.4495
									123.396	61.486
									123.477	61.5925
									123.558	61.5793
									123.639	61.7574
									123.72	61.7646
									123.801	61.3532
									123.882	61.6961
									123.963	61.6144
									124.044	61.8318
									124.125	61.61
									124.206	61.4524
									124.287	61.537
									124.367	61.3897
									124.448	61.4933
									124.529	61.1956
									124.61	61.4174
									124.691	61.4582
									124.772	61.5078
									124.853	61.5268
									124.934	61.556
									125.015	61.5837
									125.096	61.2262
									125.177	61.5224
									125.257	61.3838
									125.338	61.3955
									125.419	61.4772
									125.5	61.5151
									125.581	61.467
									125.662	61.7325
									125.743	61.6246
									125.824	61.6756
									125.905	61.4845
									125.986	61.6246
									126.067	61.6698
									126.148	61.6377
									126.228	61.7223
									126.309	61.4305
									126.39	61.7063
									126.471	61.8872
									126.552	61.5268
									126.633	61.8259
									126.714	61.5502
									126.795	61.734
									126.876	61.8347
									126.957	61.9076
									127.038	61.6465
									127.119	61.8434
									127.199	61.5297
									127.28	61.6844
									127.361	61.6625
									127.442	61.4801
									127.523	61.6508
									127.604	61.734
									127.685	61.6158
									127.766	61.5283
									127.847	61.6917
									127.928	61.7967
									128.009	61.5429
									128.09	61.8128
									128.17	61.8945
									128.251	62.0579
									128.332	62.001
									128.413	61.9529
									128.494	61.9179
									128.575	61.6392
									128.656	61.5443
									128.737	61.4422
									128.818	61.7778
									128.899	61.7209
									128.98	61.5998
									129.061	61.4524
									129.141	61.8347
									129.222	61.7457
									129.303	61.8522
									129.384	61.8318
									129.465	61.5399
									129.546	61.3561
									129.627	61.6465
									129.708	61.6202
									129.789	61.5764
									129.87	61.4626
									129.951	61.2321
									130.032	61.6494
									130.112	61.5808
									130.193	61.7267
									130.274	61.7063
									130.355	61.8332
									130.436	61.645
									130.517	61.3867
									130.598	61.7938
									130.679	61.4874
									130.76	61.4436
									130.841	61.6961
									130.922	61.4451
									131.003	61.6187
									131.083	61.4466
									131.164	61.3138
									131.245	61.6406
									131.326	61.4801
									131.407	61.5575
									131.488	61.5326
									131.569	61.6625
									131.65	61.5691
									131.731	61.5647
									131.812	61.4772
									131.893	61.3926
									131.974	61.4568
									132.054	61.6114
									132.135	61.3167
									132.216	61.429
									132.297	61.6465
									132.378	61.5326
									132.459	61.2204
									132.54	61.4174
									132.621	61.3794
									132.702	61.483
									132.783	61.7209
									132.864	61.6231
									132.945	61.502
									133.025	61.2846
									133.106	61.5326
									133.187	61.5764
									133.268	61.2831
									133.349	61.4363
									133.43	61.537
									133.511	61.5224
									133.592	61.1445
									133.673	61.27
									133.754	61.3517
									133.835	61.2963
									133.915	61.1941
									133.996	61.2408
									134.077	61.5356
									134.158	61.4787
									134.239	61.2306
									134.32	61.1883
									134.401	61.0759
									134.482	61.2671
									134.563	61.5385
									134.644	61.7865
									134.725	61.3809
									134.806	61.3576
									134.886	61.4757
									134.967	61.4553
									135.048	61.4072
									135.129	61.3444
									135.21	61.4188
									135.291	61.3794
									135.372	61.4684
									135.453	61.5312
									135.534	61.4407
									135.615	61.3546
									135.696	61.4466
									135.777	61.3926
									135.857	61.2948
									135.938	61.1591
									136.019	61.2612
									136.1	61.4743
									136.181	61.2481
									136.262	61.4101
									136.343	61.305
									136.424	61.1401
									136.505	61.2627
									136.586	61.2554
									136.667	61.2904
									136.748	61.3882
									136.828	61.1854
									136.909	61.2189
									136.99	61.4655
									137.071	61.448
									137.152	61.0949
									137.233	61.3546
									137.314	61.4582
									137.395	61.467
									137.476	61.1358
									137.557	61.2423
									137.638	61.0803
									137.719	61.0774
									137.799	61.4889
									137.88	61.3634
									137.961	61.556
									138.042	61.5443
									138.123	61.5677
									138.204	61.5137
									138.285	61.5925
									138.366	61.5677
									138.447	61.6961
									138.528	61.5283
									138.609	61.7355
									138.69	61.645
									138.77	61.483
									138.851	61.4101
									138.932	61.7063
									139.013	61.5224
									139.094	61.5399
									139.175	61.7778
									139.256	61.7457
									139.337	61.4699
									139.418	61.718
									139.499	61.8128
									139.58	61.3006
									139.66	61.626
									139.741	61.6844
									139.822	61.734
									139.903	61.394
									139.984	61.4042
									140.065	61.4057
									140.146	61.1956
									140.227	61.5108
									140.308	61.4407
									140.389	61.4042
									140.47	61.1883
									140.551	61.4451
									140.631	61.1868
									140.712	61.467
									140.793	61.1124
									140.874	61.2
									140.955	61.2364
									141.036	61.2014
									141.117	61.5954
									141.198	61.4714
									141.279	61.5005
									141.36	61.6377
									141.441	61.4903
									141.522	61.27
									141.602	61.5968
									141.683	61.3969
									141.764	61.467
									141.845	61.2744
									141.926	61.2758
									142.007	61.4407
									142.088	61.3707
									142.169	61.1183
									142.25	61.3196
									142.331	61.359
									142.412	61.2189
									142.493	61.2
									142.573	61.3327
									142.654	61.1474
									142.735	61.0949
									142.816	61.4261
									142.897	61.0468
									142.978	61.2437
									143.059	61.2817
									143.14	61.413
									143.221	61.2423
									143.302	61.1854
									143.383	61.521
									143.464	61.3036
									143.544	61.0701
									143.625	61.2394
									143.706	61.0234
									143.787	61.3357
									143.868	61.3619
									143.949	61.1927
									144.03	61.2933
									144.111	61.4845
									144.192	61.2146
									144.273	61.1722
									144.354	61.2612
									144.434	61.3984
									144.515	61.3736
									144.596	61.235
									144.677	61.4757
									144.758	61.3824
									144.839	61.5341
									144.92	61.3065
									145.001	61.5896
									145.082	61.394
									145.163	61.3707
									145.244	61.521
									145.325	61.3298
									145.405	60.9753
									145.486	61.2219
									145.567	61.3386
									145.648	61.3605
									145.729	60.9534
									145.81	61.0876
									145.891	61.1941
									145.972	61.3999
									146.053	61.3721
									146.134	61.2364
									146.215	61.3313
									146.296	61.2933
									146.376	61.1489
									146.457	61.3605
									146.538	61.254
									146.619	61.3079
									146.7	61.3036
									146.781	60.9971
									146.862	61.1197
									146.943	61.3079
									147.024	61.1518
									147.105	61.324
									147.186	60.9227
									147.267	61.1299
									147.347	61.2656
									147.428	61.3824
									147.509	61.3167
									147.59	61.2875
									147.671	61.2291
									147.752	61.4801
									147.833	61.324
									147.914	61.3094
									147.995	61.6231
									148.076	61.1051
									148.157	61.1693
									148.238	61.4655
									148.318	61.3897
									148.399	61.5604
									148.48	61.2817
									148.561	61.3109
									148.642	61.5852
									148.723	61.3021
									148.804	61.2992
									148.885	61.1912
									148.966	61.3619
									149.047	61.2685
									149.128	61.4553
									149.208	61.5808
									149.289	61.591
									149.37	61.3955
									149.451	61.3386
									149.532	61.4276
									149.613	61.6669
									149.694	61.8084
									149.775	61.4772
									149.856	61.4349
									149.937	61.4597
									150.018	61.1927
									150.099	61.4495
									150.179	61.5064
									150.26	61.823
									150.341	61.5968
									150.422	61.6056
									150.503	61.3824
									150.584	61.3357
									150.665	61.2729
									150.746	61.3809
									150.827	61.3897
									150.908	61.4612
									150.989	61.5939
									151.07	61.4874
									151.15	61.3853
									151.231	61.5633
									151.312	61.4918
									151.393	61.4247
									151.474	61.4188
									151.555	61.5575
									151.636	61.1343
									151.717	61.3517
									151.798	61.2802
									151.879	61.5268
									151.96	61.6333
									152.041	61.5545
									152.121	61.4918
									152.202	61.4801
									152.283	60.9942
									152.364	61.146
									152.445	61.3342
									152.526	61.289
									152.607	61.3955
									152.688	61.7851
									152.769	61.3269
									152.85	61.3473
									152.931	61.2846
									153.012	61.572
									153.092	61.3357
									153.173	61.3561
									153.254	61.5589
									153.335	61.7413
									153.416	61.2437
									153.497	61.4466
									153.578	61.4276
									153.659	61.3006
									153.74	61.2817
									153.821	61.3517
									153.902	61.4947
									153.982	61.3721
									154.063	61.4801
									154.144	61.6056
									154.225	61.2262
									154.306	61.2977
									154.387	61.3867
									154.468	61.5589
									154.549	61.4539
									154.63	61.2788
									154.711	60.9957
									154.792	61.3882
									154.873	61.4159
									154.953	61.4728
									155.034	61.4903
									155.115	61.2963
									155.196	61.1504
									155.277	61.2554
									155.358	61.1635
									155.439	61.3867
									155.52	61.6114
									155.601	61.2933
									155.682	61.1431
									155.763	61.3794
									155.844	61.2569
									155.924	61.2861
									156.005	61.057
									156.086	61.2744
									156.167	61.1051
									156.248	61.2554
									156.329	61.0643
									156.41	61.1941
									156.491	60.9417
									156.572	60.9928
									156.653	61.3342
									156.734	61.2073
									156.815	61.1722
									156.895	61.197
									156.976	61.1066
									157.057	61.2364
									157.138	61.2788
									157.219	61.1708
									157.3	61.4013
									157.381	61.3546
									157.462	61.4626
									157.543	61.4539
									157.624	61.2262
									157.705	61.5968
									157.786	61.2656
									157.866	61.3342
									157.947	61.5326
									158.028	61.0351
									158.109	61.2977
									158.19	61.3678
									158.271	61.0818
									158.352	61.3167
									158.433	61.146
									158.514	61.3269
									158.595	61.3882
									158.676	61.2204
									158.757	61.4145
									158.837	61.4013
									158.918	61.1897
									158.999	61.1766
									159.08	61.2408
									159.161	61.1299
									159.242	61.1781
									159.323	61.0672
									159.404	61.2758
									159.485	61.3765
									159.566	61.1927
									159.647	61.3678
									159.727	61.2496
									159.808	61.2014
									159.889	61.0176
									159.97	61.2043
									160.051	61.1445
									160.132	61.2043
									160.213	61.2131
									160.294	61.2612
									160.375	61.4918
									160.456	61.1328
									160.537	61.3692
									160.618	61.0993
									160.698	61.3473
									160.779	61.2904
									160.86	61.4072
									160.941	61.2963
									161.022	61.2321
									161.103	61.1066
									161.184	61.2583
									161.265	61.5064
									161.346	61.3327
									161.427	61.1693
									161.508	61.3488
									161.589	61.1547
									161.669	61.2788
[truncated: 96,871 more rows]

## Sheet: Figure 3
Figure 3b					Figure 3c	0 V	0.1 V	0 V	0.1 V		Figure 3d	Conventional FPD		Electrical modulated FPD		Equipment noise	Shot noise		Figure 3e	Control voltage = 0 V		Control voltage = 0.1 V		Figure 3f	Control voltage = 0.1 V			Control voltage = 0 V			Figure 3g			Figure 3f
Wavelength (nm)	Absorbance	Wavelength (nm)	Intensity		Wavelength (nm)	Responsivity		Detectivity (cmHz1/2W-1, Jones)			Frequency (Hz)	Noise power density (A2 Hz-1)	Frequency (Hz)	Noise power density (A2 Hz-1)	Frequency (Hz)	Noise power density (A2 Hz-1)			Light intensity (W/cm2)	Photocurrent (A)	Light intensity (W/cm2)	Photocurrent (A)		Light intensity (nW/cm2)	Signal-to-noise		Light intensity (nW/cm2)	Signal-to-noise			Time (s)	Current (nA)		Time (s)	Current (pA)
900	0.14166	500.323	0.000149123		405	0.292	0.2366	4385680000	3316630000000		0.03154	6.46632e-21	0.09867	1.55285e-27	0.03111	8.53821e-30	1.6e-30		1e-08	4.6e-11	1e-09	8e-12		0.03	5.4	1.06543	10	5.27091	1.25946		0.01683	6.9176		0.00509	42.1353
898	0.14049	501.113	0.000149123		520	0.556	0.372	8351550000	5215100000000		0.06308	1.50532e-21	0.19734	3.3735e-28	0.06221	7.47965e-31			1e-07	1.16e-10	1e-08	3e-11		0.1	7.47445	1.53243	20	8.01318	1.55369		0.03689	6.9195		0.02514	45.4344
896	0.13942	501.903	8.28459e-05		600	0.353	0.225	5301870000	3154020000000		0.09462	5.95038e-22	0.29601	4.36489e-28	0.09332	3.36949e-30			1e-06	5.56e-10	1e-07	7.8e-11		1	14.9279	5.06747	100	16.2719	3.14689		0.05694	6.92246		0.0452	48.4063
894	0.13839	502.693	0.00012703		800	0.258	0.212	3875020000	2971790000000		0.12616	3.15117e-22	0.39468	2.34959e-28	0.12443	1.16047e-30			1e-05	2.155e-09	1e-06	3.72e-10		2	22.3986	2.60916	250	24.5643	4.64814		0.07699	6.91963		0.06525	50.9973
892	0.13754	503.484	0.000171215								0.1577	1.98461e-22	0.49335	4.65667e-28	0.15554	2.57685e-30			0.0001	1.289e-08	1e-05	1.561e-09		5	27.6859	3.83306	500	45.845	3.27		0.09705	6.922		0.08531	53.3845
890	0.13672	504.274	0.000171215								0.18924	1.2969e-22	0.59202	2.15454e-28	0.18664	1.97572e-30			0.001	7.32e-08	0.0001	7.025e-09		20	50.654	10.2158					0.1171	6.91903		0.10536	55.4498
888	0.13623	505.064	8.28459e-05								0.22078	1.10384e-22	0.6907	2.71295e-29	0.21775	2.51232e-31					0.001	3.9025e-08		100	85.1833	11.6995					0.13716	6.91665		0.12542	57.2737
886	0.13576	505.853	0.000171215								0.25232	7.79167e-23	0.78937	1.1117e-29	0.24886	1.77195e-30								250	110.651	18.0734					0.15721	6.91707		0.14547	58.7596
884	0.13542	506.643	0.000259584								0.28386	6.16168e-23	0.88804	8.51094e-29	0.27997	1.52098e-31															0.17727	6.91722		0.16552	59.9344
882	0.13524	507.433	0.000149123								0.3154	5.15216e-23	0.98671	5.08815e-30	0.31107	1.43966e-31															0.19732	6.91841		0.18558	61.179
880	0.13528	508.222	0.00012703								0.34693	3.79146e-23	1.08538	2.97748e-29	0.34218	3.48355e-31															0.21738	6.91897		0.20563	62.0695
878	0.13573	509.012	0.000104938								0.37847	3.60841e-23	1.18405	4.69419e-29	0.37329	1.86036e-31															0.23743	6.91946		0.22569	62.8634
876	0.1361	509.801	8.28459e-05								0.41001	3.16652e-23	1.28272	9.45629e-30	0.40439	1.96669e-30															0.25749	6.91963		0.24574	63.4749
874	0.13653	510.591	0.000237492								0.44155	2.54231e-23	1.38139	6.31559e-29	0.4355	4.66834e-32															0.27754	6.92097		0.2658	64.0382
872	0.13725	511.38	0.000193307								0.47309	2.16339e-23	1.48006	8.75719e-30	0.46661	2.74014e-30															0.2976	6.918		0.28585	64.3815
870	0.13823	512.169	0.00012703								0.50463	1.91074e-23	1.57873	1.47578e-28	0.49772	3.47422e-31															0.31765	6.9236		0.30591	64.8214
868	0.13952	512.958	8.28459e-05								0.53617	1.76914e-23	1.6774	3.80932e-29	0.52882	1.19527e-32															0.33771	6.9226		0.32596	65.1594
866	0.14108	513.747	0.000171215								0.56771	1.51421e-23	1.77607	1.01061e-28	0.55993	4.77134e-32															0.35776	6.91565		0.34601	65.4169
864	0.14254	514.536	0.000193307								0.59925	1.17612e-23	1.87475	2.38029e-29	0.59104	2.33098e-30															0.37781	6.91522		0.36607	65.449
862	0.14437	515.325	6.07537e-05								0.63079	1.16135e-23	1.97342	1.14371e-30	0.62214	1.938e-31															0.39787	6.91441		0.38612	65.6636
860	0.14636	516.113	0.000215399								0.66233	1.10643e-23	2.07209	4.72052e-29	0.65325	1.67255e-31															0.41792	6.91256		0.40618	65.5671
858	0.14855	516.902	0.00012703								0.69387	9.74337e-24	2.17076	2.84401e-28	0.68436	8.7761e-32															0.43798	6.91191		0.42623	65.7548
856	0.15114	517.691	0.000193307								0.72541	9.43359e-24	2.26943	2.45479e-30	0.71547	2.97697e-31															0.45803	6.91201		0.44629	65.8353
854	0.15414	518.479	0.000171215								0.75695	8.60559e-24	2.3681	1.01346e-28	0.74657	1.45711e-31															0.47809	6.91241		0.46634	65.9908
852	0.15738	519.267	0.000259584								0.78849	7.60235e-24	2.46677	5.16096e-29	0.77768	1.3928e-31															0.49814	6.91294		0.4864	65.787
850	0.15719	520.056	0.000193307								0.82003	7.78437e-24	2.56544	2.42092e-29	0.80879	3.17986e-31															0.5182	6.91303		0.50645	65.8568
848	0.1604	520.844	0.000193307								0.85157	6.67811e-24	2.66411	3.84093e-29	0.8399	1.98486e-31															0.53825	6.91332		0.52651	65.8889
846	0.16425	521.632	0.000149123								0.88311	6.64489e-24	2.76278	1.47358e-29	0.871	4.35865e-31															0.55831	6.91394		0.54656	65.8997
844	0.16843	522.42	0.00012703								0.91465	5.99282e-24	2.86145	1.181e-28	0.90211	8.14457e-31															0.57836	6.91385		0.56661	65.7656
842	0.17286	523.208	0.000171215								0.94619	5.67463e-24	2.96012	2.17865e-28	0.93322	2.95508e-31															0.59841	6.91186		0.58667	65.905
840	0.17772	523.996	0.000171215								0.97772	5.5125e-24	3.0588	3.29651e-28	0.96432	1.41806e-31															0.61847	6.91222		0.60672	65.7763
838	0.18277	524.784	0.000237492								1.00926	4.43216e-24	3.15747	2.52032e-29	0.99543	8.39991e-31															0.63852	6.91416		0.62678	65.7173
836	0.18833	525.571	0.000149123								1.0408	4.41643e-24	3.25614	2.1092e-28	1.02654	1.67727e-31															0.65858	6.91564		0.64683	65.6422
834	0.19441	526.359	0.000237492								1.07234	4.33301e-24	3.35481	8.9511e-29	1.05765	4.60816e-31															0.67863	6.91608		0.66689	65.5885
832	0.20102	527.146	0.00012703								1.10388	3.88634e-24	3.45348	1.10922e-28	1.08875	2.12622e-31															0.69869	6.91322		0.68694	65.5939
830	0.20831	527.934	0.000215399								1.13542	3.9206e-24	3.55215	8.53232e-29	1.11986	1.26863e-31															0.71874	6.91255		0.707	65.5617
828	0.21643	528.721	0.000281676								1.16696	3.80884e-24	3.65082	1.0211e-28	1.15097	5.94781e-31															0.7388	6.91244		0.72705	65.4276
826	0.2253	529.508	0.000149123								1.1985	3.56981e-24	3.74949	1.54631e-28	1.18208	4.51362e-31															0.75885	6.91228		0.74711	65.3793
824	0.23511	530.295	0.000193307								1.23004	3.15879e-24	3.84816	2.70572e-29	1.21318	2.67692e-31															0.77891	6.90723		0.76716	65.2774
822	0.24612	531.083	0.000193307								1.26158	2.71907e-24	3.94683	7.81517e-29	1.24429	5.52754e-31															0.79896	6.91201		0.78721	65.331
820	0.25845	531.87	3.86614e-05								1.29312	2.94965e-24	4.0455	1.34658e-28	1.2754	5.40144e-31															0.81901	6.93314		0.80727	65.3096
818	0.27217	532.656	0.00012703								1.32466	2.85917e-24	4.14417	3.31856e-29	1.3065	1.26023e-31															0.83907	6.94337		0.82732	65.3203
816	0.28767	533.443	0.000171215								1.3562	2.57405e-24	4.24285	4.22683e-29	1.33761	3.8856e-31															0.85912	6.94748		0.84738	65.1862
814	0.30509	534.23	0.000171215								1.38774	2.50871e-24	4.34152	1.04678e-29	1.36872	1.87302e-31															0.87918	6.94935		0.86743	65.1701
812	0.32461	535.017	0.000215399								1.41928	2.77716e-24	4.44019	2.05631e-29	1.39983	1.3623e-31															0.89923	6.94962		0.88749	65.0253
810	0.3466	535.803	0.000104938								1.45082	2.19189e-24	4.53886	4.39237e-29	1.43093	2.63774e-31															0.91929	6.95238		0.90754	65.154
808	0.3708	536.59	0.000149123								1.48236	2.22748e-24	4.63753	4.05968e-29	1.46204	7.27641e-31															0.93934	6.95489		0.9276	65.0735
806	0.3976	537.376	8.28459e-05								1.5139	2.20647e-24	4.7362	7.39222e-29	1.49315	5.29341e-31															0.9594	6.95447		0.94765	65.2023
804	0.42657	538.162	0.000193307								1.54544	2.06214e-24	4.83487	1.13304e-28	1.52425	1.15164e-31															0.97945	6.95427		0.96771	65.1111
802	0.45705	538.948	0.000281676								1.57698	2.25231e-24	4.93354	1.10676e-29	1.55536	3.71691e-31															0.9995	6.95288		0.98776	65.1272
800	0.48814	539.734	0.000303768								1.60852	1.9282e-24	5.03221	1.74885e-29	1.58647	7.20531e-31															1.01956	6.9543		1.00781	65.0306
798	0.51954	540.52	0.000281676								1.64005	2.15507e-24	5.13088	5.39677e-29	1.61758	1.63257e-31															1.03961	6.95625		1.02787	64.8643
796	0.55082	541.306	0.000193307								1.67159	1.93481e-24	5.22955	1.0237e-30	1.64868	8.35215e-32															1.05967	6.9615		1.04792	65.1218
794	0.58041	542.092	0.000281676								1.70313	1.77318e-24	5.32822	1.22248e-29	1.67979	3.63013e-31															1.07972	6.95661		1.06798	65.0038
792	0.60719	542.878	0.000281676								1.73467	1.88779e-24	5.4269	7.90304e-29	1.7109	9.92228e-32															1.09978	6.95942		1.08803	64.859
790	0.63095	543.664	0.000259584								1.76621	1.53002e-24	5.52557	2.29447e-28	1.74201	2.39551e-31															1.11983	6.96027		1.10809	64.9019
788	0.65123	544.449	0.000259584								1.79775	1.41036e-24	5.62424	1.74845e-28	1.77311	8.10008e-32															1.13989	6.96056		1.12814	64.757
786	0.66823	545.235	0.000237492								1.82929	1.44168e-24	5.72291	1.25192e-28	1.80422	1.35138e-32															1.15994	6.96078		1.14819	64.7624
784	0.6824	546.02	0.000171215								1.86083	1.4287e-24	5.82158	5.37664e-29	1.83533	1.82216e-31															1.18	6.96015		1.16825	64.9019
782	0.69376	546.805	0.000237492								1.89237	1.47387e-24	5.92025	5.86749e-29	1.86643	5.26607e-31															1.20005	6.96138		1.18831	64.8214
780	0.70284	547.591	0.00012703								1.92391	1.47139e-24	6.01892	4.08725e-29	1.89754	9.68612e-32															1.22011	6.96022		1.20836	64.7731
778	0.71004	548.376	0.000215399								1.95545	1.42813e-24	6.11759	6.18333e-29	1.92865	5.56339e-31															1.24016	6.96011		1.22842	64.7624
776	0.71591	549.161	0.000193307								1.98699	1.28564e-24	6.21626	1.08578e-28	1.95976	4.93809e-31															1.26022	6.9596		1.24847	64.7517
774	0.7207	549.946	0.000215399								2.01853	1.19052e-24	6.31493	8.27929e-29	1.99086	3.81907e-31															1.28027	6.95715		1.26852	64.7141
772	0.72444	550.731	0.000149123								2.05007	1.16411e-24	6.4136	1.69705e-29	2.02197	3.51484e-31															1.30032	6.95618		1.28858	64.5961
770	0.72753	551.516	0.000149123								2.08161	1.26555e-24	6.51227	1.59773e-28	2.05308	1.26375e-31															1.32038	6.95334		1.30863	64.698
768	0.73022	552.3	0.000171215								2.11315	1.00714e-24	6.61095	1.29489e-29	2.08419	1.52939e-31															1.34043	6.95828		1.32869	64.7356
766	0.73272	553.085	0.000149123								2.14469	9.79377e-25	6.70962	3.46616e-29	2.11529	3.71203e-31															1.36049	6.96056		1.34874	64.6176
764	0.73507	553.869	0.000193307								2.17623	9.62397e-25	6.80829	9.4861e-29	2.1464	3.98829e-31															1.38054	6.95954		1.3688	64.6605
762	0.73726	554.654	0.000215399								2.20777	1.06764e-24	6.90696	1.68996e-28	2.17751	2.04346e-31															1.4006	6.95836		1.38885	64.4781
760	0.73932	555.438	0.000104938								2.23931	1.04867e-24	7.00563	5.68869e-29	2.20861	4.11548e-31															1.42065	6.95797		1.4089	64.5156
758	0.74111	556.223	0.000149123								2.27084	9.60623e-25	7.1043	4.45555e-29	2.23972	2.50727e-31															1.44071	6.95719		1.42896	64.4942
756	0.74264	557.007	0.000149123								2.30238	8.93123e-25	7.20297	1.98872e-29	2.27083	5.47347e-31															1.46076	6.96171		1.44901	64.5854
754	0.74456	557.791	0.000237492								2.33392	8.93703e-25	7.30164	5.19058e-29	2.30194	2.29946e-31															1.48082	6.9615		1.46907	64.4459
752	0.74663	558.575	0.000149123								2.36546	8.56612e-25	7.40031	3.05891e-29	2.33304	1.66202e-32															1.50087	6.95974		1.48912	64.4888
750	0.74845	559.359	0.000104938								2.397	8.65108e-25	7.49898	2.01264e-28	2.36415	1.10647e-32															1.52092	6.9576		1.50918	64.4459
748	0.75021	560.143	0.000104938								2.42854	7.91182e-25	7.59765	4.98839e-29	2.39526	9.99128e-31															1.54098	6.95917		1.52923	64.4083
746	0.75211	560.926	0.000171215								2.46008	8.0104e-25	7.69632	4.36863e-29	2.42636	1.44546e-31															1.56103	6.9611		1.54929	64.3762
744	0.75405	561.71	0.000171215								2.49162	7.97382e-25	7.795	6.7648e-30	2.45747	4.09394e-31															1.58109	6.96199		1.56934	64.4781
742	0.75596	562.494	0.000193307								2.52316	7.11977e-25	7.89367	7.09393e-29	2.48858	2.67178e-32															1.60114	6.95569		1.5894	64.4191
740	0.75865	563.277	0.000171215								2.5547	6.60449e-25	7.99234	1.14138e-28	2.51969	3.81178e-32															1.6212	6.95697		1.60945	64.3762
738	0.76094	564.061	6.07537e-05								2.58624	7.40538e-25	8.09101	6.94643e-29	2.55079	7.01921e-32															1.64125	6.95703		1.62951	64.3762
736	0.76345	564.844	0.00012703								2.61778	6.49007e-25	8.18968	1.06654e-28	2.5819	8.5523e-32															1.6613	6.95632		1.64956	64.4566
734	0.76593	565.627	0.000104938								2.64932	7.58957e-25	8.28835	4.16777e-29	2.61301	1.79206e-32															1.68136	6.95704		1.66961	64.3279
732	0.76832	566.41	0.000215399								2.68086	7.11781e-25	8.38702	4.47551e-29	2.64412	9.4277e-32															1.70141	6.95727		1.68967	64.521
730	0.77088	567.193	0.000215399								2.7124	6.40302e-25	8.48569	8.87631e-29	2.67522	6.39752e-32															1.72147	6.95498		1.70972	64.2045
728	0.77318	567.976	0.000281676								2.74394	6.88621e-25	8.58436	4.76e-29	2.70633	1.60102e-31															1.74152	6.95718		1.72978	64.2099
726	0.77563	568.759	0.000104938								2.77548	5.81196e-25	8.68303	1.03244e-28	2.73744	3.40839e-31															1.76158	6.95819		1.74983	64.2528
724	0.77809	569.542	0.000193307								2.80702	5.419e-25	8.7817	2.73719e-29	2.76854	5.98375e-31															1.78163	6.95945		1.76989	64.3118
722	0.78058	570.325	0.000237492								2.83856	6.6618e-25	8.88037	1.43424e-28	2.79965	2.53276e-32															1.80169	6.95835		1.78994	64.1884
720	0.78349	571.107	0.000171215								2.8701	5.98204e-25	8.97905	6.67785e-29	2.83076	5.09359e-32															1.82174	6.9573		1.81	64.2313
718	0.78627	571.89	0.00012703								2.90163	5.77375e-25	9.07772	6.07631e-29	2.86187	2.26501e-32															1.8418	6.95604		1.83005	64.1669
716	0.78887	572.672	0.00012703								2.93317	5.24236e-25	9.17639	2.06904e-29	2.89297	1.34176e-31															1.86185	6.95576		1.85011	64.1401
714	0.79143	573.455	0.000171215								2.96471	5.58994e-25	9.27506	7.59415e-30	2.92408	2.80736e-31															1.88191	6.95783		1.87016	64.2099
712	0.79439	574.237	0.000149123								2.99625	6.01697e-25	9.37373	1.44136e-29	2.95519	1.3758e-31															1.90196	6.95817		1.89021	64.0382
710	0.79729	575.019	0.000193307								3.02779	5.79881e-25	9.4724	8.95063e-29	2.98629	2.53809e-32															1.92202	6.95924		1.91027	64.0221
708	0.80028	575.802	0.000215399								3.05933	5.38476e-25	9.57107	9.38125e-29	3.0174	1.0575e-33															1.94207	6.95774		1.93032	64.0543
706	0.80333	576.584	0.000193307								3.09087	5.06264e-25	9.66974	3.77992e-29	3.04851	2.00046e-31															1.96212	6.95605		1.95038	63.9738
704	0.80639	577.365	0.000104938								3.12241	4.79452e-25	9.76841	4.22e-29	3.07962	4.03431e-31															1.98218	6.95484		1.97043	64.2313
702	0.80957	578.147	0.000237492								3.15395	5.18681e-25	9.86708	3.33965e-29	3.11072	9.87306e-32															2.00223	6.95308		1.99049	64.1669
700	0.81278	578.929	0.000325861								3.18549	5.14482e-25	9.96575	3.93588e-29	3.14183	7.7949e-33															2.02229	6.95403		2.01054	64.0704
698	0.81585	579.711	0.000237492								3.21703	5.11064e-25	10.0644	6.29468e-29	3.17294	6.70635e-32															2.04234	6.95481		2.0306	63.9256
696	0.81857	580.492	0.000237492								3.24857	5.05979e-25			3.20405	3.4558e-32															2.0624	6.9522		2.05065	63.9738
694	0.82116	581.274	0.000171215								3.28011	4.99598e-25			3.23515	6.05619e-31															2.08245	6.95234		2.0707	64.0328
692	0.82371	582.055	0.000215399								3.31165	5.47386e-25			3.26626	8.42136e-32															2.1025	6.95315		2.09076	64.0114
690	0.82624	582.837	0.000259584								3.34319	4.1098e-25			3.29737	7.9411e-33															2.12256	6.9517		2.11082	64.1026
688	0.82851	583.618	0.000303768								3.37473	4.31508e-25			3.32847	9.48306e-32															2.14262	6.94879		2.13087	63.9631
686	0.83137	584.399	0.000171215								3.40627	4.25829e-25			3.35958	3.80663e-31															2.16267	6.95158		2.15092	63.8987
684	0.83497	585.18	0.000171215								3.43781	4.15547e-25			3.39069	3.48943e-31															2.18272	6.94838		2.17098	64.0758
682	0.83864	585.961	0.000215399								3.46935	4.42254e-25			3.4218	4.43335e-32															2.20278	6.94885		2.19103	63.9631
680	0.84275	586.742	0.000347953								3.50089	3.67931e-25			3.4529	6.41031e-33															2.22283	6.94738		2.21109	63.9631
678	0.84743	587.523	0.000259584								3.53243	4.10314e-25			3.48401	2.9368e-31															2.24289	6.9462		2.23114	63.9363
676	0.85131	588.304	0.000237492								3.56396	3.45332e-25			3.51512	1.2197e-31															2.26294	6.9452		2.2512	63.7861
674	0.85468	589.084	0.000259584								3.5955	4.08767e-25			3.54623	1.417e-33															2.283	6.94637		2.27125	63.8934
672	0.85818	589.865	0.000281676								3.62704	3.46375e-25			3.57733	8.41484e-33															2.30305	6.94704		2.2913	63.9524
670	0.86168	590.645	0.000171215								3.65858	3.41921e-25			3.60844	3.20718e-32															2.3231	6.94474		2.31136	63.8236
668	0.86531	591.426	0.000259584								3.69012	3.41875e-25			3.63955	1.17709e-31															2.34316	6.94376		2.33141	63.8236
666	0.86878	592.206	0.000237492								3.72166	3.67258e-25			3.67065	3.43317e-32															2.36321	6.94497		2.35147	63.8397
664	0.87224	592.986	0.000193307								3.7532	3.39872e-25			3.70176	1.29064e-31															2.38327	6.94424		2.37152	63.8773
662	0.87571	593.767	0.000215399								3.78474	3.38556e-25			3.73287	5.81266e-31															2.40332	6.94633		2.39158	63.7968
660	0.87947	594.547	0.000281676								3.81628	2.79789e-25			3.76398	5.42038e-32															2.42338	6.94332		2.41163	63.77
658	0.8833	595.327	0.000193307								3.84782	3.39381e-25			3.79508	8.61281e-32															2.44343	6.94327		2.43169	63.4857
656	0.88701	596.107	0.000303768								3.87936	3.49183e-25			3.82619	6.24816e-32															2.46349	6.94825		2.45174	45.3647
654	0.89063	596.886	0.000303768								3.9109	3.2997e-25			3.8573	1.02873e-32															2.48354	6.95136		2.4718	37.7794
652	0.89415	597.666	0.000193307								3.94244	3.07664e-25			3.8884	1.30099e-31															2.5036	6.94022		2.49185	33.563
650	0.8977	598.446	0.000325861								3.97398	3.1179e-25			3.91951	6.5556e-32															2.52365	6.93969		2.51191	29.9473
648	0.90111	599.225	0.000193307								4.00552	3.304e-25			3.95062	2.82802e-32															2.54371	6.94059		2.53196	27.0452
646	0.90462	600.005	0.000215399								4.03706	3.09526e-25			3.98173	4.35624e-32															2.56376	6.93987		2.55201	24.6848
644	0.90815	600.784	0.000347953								4.0686	3.29405e-25			4.01283	3.80608e-32															2.58382	6.94223		2.57207	22.641
642	0.91161	601.563	0.000193307								4.10014	2.64532e-25			4.04394	2.85162e-32															2.60387	6.94302		2.59212	20.4684
640	0.9151	602.343	0.000171215								4.13168	2.87457e-25			4.07505	9.77174e-32															2.62392	6.94139		2.61218	19.02
638	0.91889	603.122	0.000237492								4.16322	3.22424e-25			4.10616	4.49749e-31															2.64398	6.93983		2.63223	17.6896
636	0.92236	603.901	0.000303768								4.19475	3.05482e-25			4.13726	4.1287e-31															2.66403	6.93694		2.65229	16.3485
634	0.92539	604.68	0.000215399								4.22629	2.78339e-25			4.16837	8.12406e-32															2.68409	6.93476		2.67234	15.0718
632	0.92842	605.458	0.000259584								4.25783	2.41543e-25			4.19948	1.12271e-31															2.70414	6.93668		2.6924	14.294
630	0.93161	606.237	0.000392137								4.28937	2.8333e-25			4.23058	2.17344e-31															2.7242	6.93924		2.71245	13.4142
628	0.93497	607.016	0.000259584								4.32091	2.93886e-25			4.26169	1.20751e-32															2.74425	6.94025		2.7325	12.5666
626	0.93824	607.795	0.000237492								4.35245	2.3099e-25			4.2928	2.53756e-32															2.76431	6.93829		2.75256	11.8263
624	0.94141	608.573	0.000303768								4.38399	2.54151e-25			4.32391	5.87029e-33															2.78436	6.93639		2.77261	11.2845
622	0.94443	609.351	0.000392137								4.41553	2.51098e-25			4.35501	2.85344e-32															2.80441	6.93466		2.79267	10.7695
620	0.94699	610.13	0.000590968								4.44707	2.39419e-25			4.38612	9.03912e-32															2.82447	6.93594		2.81272	10.2116
618	0.94965	610.908	0.000679337								4.47861	2.64825e-25			4.41723	2.38068e-32															2.84452	6.93752		2.83278	9.99169
616	0.95236	611.686	0.000590968								4.51015	2.09667e-25			4.44834	5.85664e-32															2.86458	6.93534		2.85283	9.3265
614	0.95522	612.464	0.000458414								4.54169	2.23269e-25			4.47944	3.10664e-32															2.88463	6.935		2.87289	9.12266
612	0.95784	613.242	0.000370045								4.57323	2.42651e-25			4.51055	3.99136e-31															2.90469	6.93558		2.89294	8.7847
610	0.96039	614.02	0.000281676								4.60477	2.15193e-25			4.54166	9.36508e-32															2.92474	6.93545		2.913	8.42528
608	0.96314	614.798	0.000281676								4.63631	2.24989e-25			4.57276	6.99908e-32															2.9448	6.93863		2.93305	8.08196
606	0.96589	615.576	0.000347953								4.66785	2.49294e-25			4.60387	9.08959e-33															2.96485	6.93771		2.95311	8.0766
604	0.96841	616.354	0.000303768								4.69939	2.47675e-25			4.63498	8.5551e-33															2.98491	6.93676		2.97316	7.75473
602	0.97083	617.131	0.000215399								4.73093	2.21076e-25			4.66609	8.79356e-32															3.00496	6.93572		2.99321	7.67963
600	0.97321	617.909	0.000325861								4.76247	2.37004e-25			4.69719	8.93831e-32															3.02501	6.93458		3.01327	7.37386
598	0.97554	618.686	0.000259584								4.79401	2.26449e-25			4.7283	1.10706e-31															3.04507	6.93584		3.03332	7.2773
596	0.97757	619.463	0.000325861								4.82555	1.89369e-25			4.75941	1.12739e-31															3.06512	6.9356		3.05338	7.06272
594	0.97922	620.241	0.000325861								4.85708	2.23135e-25			4.79051	1.01581e-31															3.08518	6.93717		3.07343	6.99298
592	0.98106	621.018	0.000325861								4.88862	1.95576e-25			4.82162	2.92753e-31															3.10523	6.93508		3.09349	6.68721
590	0.98313	621.795	0.000347953								4.92016	2.08743e-25			4.85273	1.05517e-31															3.12529	6.93781		3.11354	6.89106
588	0.98519	622.572	0.000259584								4.9517	1.86971e-25			4.88384	1.81053e-31															3.14534	6.93738		3.1336	6.66575
586	0.98714	623.349	0.000325861								4.98324	2.02409e-25			4.91494	5.55183e-32															3.1654	6.9356		3.15365	6.52091
584	0.98901	624.125	0.000281676								5.01478	1.86303e-25			4.94605	6.13927e-33															3.18545	6.93443		3.1737	6.39753
582	0.99061	624.902	0.00041423								5.04632	1.83053e-25			4.97716	2.30009e-31															3.20551	6.93246		3.19376	6.47263
580	0.99198	625.679	0.000281676								5.07786	1.65402e-25			5.00827	2.22762e-31															3.22556	6.93262		3.21381	6.38144
578	0.99315	626.455	0.000347953								5.1094	2.28006e-25			5.03937	2.01705e-31															3.24562	6.93295		3.23387	6.36535
576	0.99413	627.232	0.000325861								5.14094	1.79245e-25			5.07048	2.53503e-32															3.26567	6.9341		3.25392	6.2366
574	0.99516	628.008	0.000259584								5.17248	1.78181e-25			5.10159	1.20013e-31															3.28573	6.93484		3.27397	6.27952
572	0.99625	628.785	0.000347953								5.20402	1.96001e-25			5.13269	6.90727e-32															3.30578	6.92049		3.29403	6.19905
570	0.99742	629.561	0.000303768								5.23556	1.71892e-25			5.1638	2.37736e-32															3.32584	6.89338		3.31408	6.10785
568	0.99849	630.337	0.000325861								5.2671	1.86523e-25			5.19491	6.37313e-32															3.34589	6.88786		3.33414	5.90937
566	0.99968	631.113	0.000370045								5.29864	1.50683e-25			5.22602	2.31002e-32															3.36594	6.88372		3.35419	6.04885
564	1.00048	631.889	0.000303768								5.33018	1.73537e-25			5.25712	7.20569e-33															3.386	6.8811		3.37425	5.85573
562	1.00081	632.665	0.000370045								5.36172	1.65823e-25			5.28823	1.16358e-32															3.40605	6.87646		3.3943	5.87182
560	1.00135	633.441	0.000370045								5.39326	2.1821e-25			5.31934	5.38006e-32															3.42611	6.87387		3.41436	5.8289
558	1.00198	634.216	0.000370045								5.4248	1.87567e-25			5.35045	4.38515e-32															3.44616	6.87416		3.43441	5.90401
556	1.00262	634.992	0.000370045								5.45634	1.78298e-25			5.38155	4.91565e-32															3.46622	6.87298		3.45447	5.69479
554	1.00353	635.767	0.000436322								5.48787	1.76081e-25			5.41266	1.09301e-31															3.48627	6.87689		3.47452	5.81281
552	1.00414	636.543	0.000259584								5.51941	1.63594e-25			5.44377	4.11076e-32															3.50632	6.87262		3.49457	5.69479
550	1.00439	637.318	0.000392137								5.55095	1.69167e-25			5.47487	9.37087e-32															3.52638	6.86895		3.51463	5.71089
548	1.00463	638.094	0.000303768								5.58249	1.72137e-25			5.50598	6.03075e-32															3.54643	6.87076		3.53468	5.6787
546	1.00489	638.869	0.000259584								5.61403	1.69177e-25			5.53709	1.4181e-32															3.56649	6.8696		3.55474	5.76453
544	1.00527	639.644	0.000325861								5.64557	1.47209e-25			5.5682	1.10736e-32															3.58654	6.86963		3.57479	5.72162
542	1.00533	640.419	0.000325861								5.67711	1.62165e-25			5.5993	1.73478e-31															3.6066	6.8689		3.59485	5.69479
540	1.00537	641.194	0.000347953								5.70865	1.5252e-25			5.63041	2.90542e-32															3.62665	6.86842		3.6149	5.6787
538	1.00563	641.969	0.000458414								5.74019	1.59834e-25			5.66152	1.66151e-32															3.64671	6.86719		3.63496	5.63578
536	1.00599	642.743	0.000458414								5.77173	1.52291e-25			5.69262	6.70082e-32															3.66676	6.86928		3.65501	5.6036
534	1.00635	643.518	0.000436322								5.80327	1.6483e-25			5.72373	1.93079e-32															3.68681	6.87301		3.67507	5.72162
532	1.00677	644.293	0.000325861								5.83481	1.64982e-25			5.75484	6.70383e-32															3.70687	6.87037		3.69512	5.57141
530	1.00688	645.067	0.000458414								5.86635	1.55633e-25			5.78595	4.82703e-32															3.72692	6.86766		3.71518	5.61969
528	1.00693	645.842	0.000347953								5.89789	1.35559e-25			5.81705	1.34465e-31															3.74698	6.86844		3.73523	5.49095
526	1.00701	646.616	0.000392137								5.92943	1.45821e-25			5.84816	3.04806e-32															3.76703	6.86747		3.75528	5.49095
524	1.00696	647.39	0.000458414								5.96097	1.41476e-25			5.87927	1.13678e-32															3.78709	6.86537		3.77534	5.54459
522	1.00697	648.164	0.000502599								5.99251	1.3615e-25			5.91038	7.66073e-32															3.80714	6.86545		3.79539	5.45339
520	1.00686	648.939	0.00041423								6.02405	1.36487e-25			5.94148	5.3711e-32															3.8272	6.86768		3.81545	5.58751
518	1.00679	649.713	0.000546783								6.05559	1.25741e-25			5.97259	1.06681e-31															3.84725	6.86754		3.8355	5.39975
516	1.0067	650.487	0.000436322								6.08713	1.52211e-25			6.0037	4.59659e-33															3.86731	6.86593		3.85556	5.36756
514	1.00674	651.26	0.00041423								6.11867	1.44474e-25			6.0348	1.86238e-32															3.88736	6.86466		3.87561	5.51777
512	1.00689	652.034	0.000458414								6.1502	1.3531e-25			6.06591	9.47339e-32															3.90742	6.86396		3.89567	5.44803
510	1.00731	652.808	0.000392137								6.18174	1.489e-25			6.09702	4.93807e-33															3.92747	6.86279		3.91572	5.46412
508	1.00742	653.581	0.000436322								6.21328	1.48862e-25			6.12813	6.43014e-32															3.94752	6.86303		3.93578	5.40512
506	1.00744	654.355	0.000480506								6.24482	1.39369e-25			6.15923	1.49945e-32															3.96758	6.86491		3.95583	5.49631
504	1.0075	655.128	0.000502599								6.27636	1.36262e-25			6.19034	1.13868e-32															3.98763	6.86693		3.97588	5.39975
502	1.00759	655.902	0.000436322								6.3079	1.17556e-25			6.22145	1.06428e-33															4.00769	6.86719		3.99594	5.49631
500	1.00764	656.675	0.000546783								6.33944	1.21572e-25			6.25256	5.69128e-32															4.02774	6.86522		4.01599	5.35147
498	1.0076	657.448	0.000458414								6.37098	1.34139e-25			6.28366	2.00471e-32															4.0478	6.86353		4.03605	5.43194
496	1.00756	658.221	0.000458414								6.40252	1.34686e-25			6.31477	1.11594e-32															4.06785	6.86258		4.0561	5.32465
494	1.00772	658.994	0.000568875								6.43406	1.09357e-25			6.34588	2.06649e-32															4.08791	6.86662		4.07616	5.36756
492	1.00791	659.767	0.000590968								6.4656	1.22582e-25			6.37698	9.01022e-32															4.10796	6.866		4.09621	5.35684
490	1.00807	660.54	0.00041423								6.49714	1.33943e-25			6.40809	7.57619e-32															4.12802	6.86502		4.11626	5.31392
488	1.008	661.313	0.000502599								6.52868	1.11392e-25			6.4392	1.21683e-31															4.14807	6.86559		4.13632	5.37829
486	1.00807	662.085	0.000458414								6.56022	1.24342e-25			6.47031	2.30166e-32															4.16813	6.86272		4.15637	5.20663
484	1.0081	662.858	0.000568875								6.59176	1.39218e-25			6.50141	9.38317e-33															4.18818	6.86382		4.17643	5.26564
482	1.00796	663.63	0.000546783								6.6233	1.25548e-25			6.53252	5.4275e-33															4.20823	6.86516		4.19648	5.34611
480	1.00769	664.403	0.000480506								6.65484	1.17895e-25			6.56363	1.44742e-31															4.22829	6.86734		4.21654	5.24955
478	1.00772	665.175	0.000590968								6.68638	1.1533e-25			6.59473	1.64865e-32															4.24834	6.86594		4.23659	5.35684
476	1.00804	665.947	0.000568875								6.71792	1.13342e-25			6.62584	5.41609e-32															4.2684	6.86128		4.25664	5.39975
474	1.00821	666.719	0.000480506								6.74946	1.27169e-25			6.65695	1.03087e-31															4.28845	6.8605		4.2767	5.271
472	1.00814	667.491	0.000568875								6.78099	1.20811e-25			6.68806	1.36079e-31															4.30851	6.85924		4.29675	5.22809
470	1.00791	668.263	0.000590968								6.81253	1.13359e-25			6.71916	1.91414e-32															4.32856	6.85885		4.31681	5.212
468	1.00761	669.035	0.000568875								6.84407	1.1457e-25			6.75027	4.01132e-32															4.34862	6.86255		4.33686	5.212
466	1.00727	669.807	0.000524691								6.87561	1.073e-25			6.78138	1.72071e-31															4.36867	6.86274		4.35692	5.212
464	1.00737	670.579	0.000635152								6.90715	1.05502e-25			6.81249	4.18222e-32															4.38872	6.86469		4.37697	5.13689
462	1.00738	671.351	0.000568875								6.93869	1.16441e-25			6.84359	2.56811e-32															4.40878	6.86487		4.39702	5.17981
460	1.00705	672.122	0.000568875								6.97023	1.07981e-25			6.8747	6.00281e-32															4.42883	6.86209		4.41708	5.25491
458	1.0065	672.894	0.000546783								7.00177	1.17986e-25			6.90581	9.09858e-33															4.44889	6.86676		4.43714	5.08325
456	1.00572	673.665	0.00061306								7.03331	1.17316e-25			6.93691	3.14228e-32															4.46894	6.86636		4.45719	5.28173
454	1.00493	674.436	0.000568875								7.06485	1.15145e-25			6.96802	2.35648e-32															4.489	6.86643		4.47724	5.12617
452	1.0046	675.207	0.00061306								7.09639	1.08058e-25			6.99913	2.55054e-32															4.50905	6.86433		4.4973	5.0457
450	1.00616	675.979	0.000546783								7.12793	1.07617e-25			7.03024	1.55791e-32															4.52911	6.86422		4.51735	5.0457
448	1.00579	676.75	0.000635152								7.15947	1.01836e-25			7.06134	2.2089e-32															4.54916	6.86496		4.53741	5.11007
446	1.0055	677.521	0.000590968								7.19101	1.04005e-25			7.09245	3.64194e-32															4.56922	6.86273		4.55746	5.07789
444	1.00534	678.292	0.000524691								7.22255	9.95267e-26			7.12356	1.635e-31															4.58927	6.86003		4.57752	5.08325
442	1.00522	679.062	0.000590968								7.25409	9.55544e-26			7.15466	9.81528e-32															4.60932	6.85936		4.59757	5.08861
440	1.00514	679.833	0.000679337								7.28563	9.33373e-26			7.18577	1.22751e-31															4.62938	6.86205		4.61763	5.00278
438	1.0051	680.604	0.000635152								7.31717	8.79591e-26			7.21688	4.45369e-33															4.64943	6.86042		4.63768	5.03497
436	1.00548	681.374	0.000635152								7.34871	9.70834e-26			7.24799	2.7657e-33															4.66949	6.86125		4.65774	4.99205
434	1.00587	682.145	0.000789798								7.38025	9.51471e-26			7.27909	3.99288e-32															4.68954	6.86034		4.67779	5.00278
432	1.00597	682.915	0.000635152								7.41179	8.41435e-26			7.3102	5.7079e-32															4.7096	6.85917		4.69784	5.06179
430	1.00621	683.685	0.000789798								7.44332	9.63475e-26			7.34131	3.61186e-32															4.72965	6.8553		4.7179	5.07789
428	1.00596	684.456	0.000657244								7.47486	8.54284e-26			7.37242	4.46981e-32															4.74971	6.85702		4.73795	5.11007
426	1.00548	685.226	0.000745613								7.5064	9.53889e-26			7.40352	1.23519e-32															4.76976	6.8582		4.75801	5.01351
424	1.00543	685.996	0.000723521								7.53794	9.66055e-26			7.43463	2.37961e-32															4.78982	6.85819		4.77806	5.06179
422	1.00554	686.766	0.00081189								7.56948	9.08879e-26			7.46574	5.06516e-33															4.80987	6.85826		4.79812	4.95987
420	1.00535	687.536	0.000789798								7.60102	1.05705e-25			7.49684	1.97458e-32															4.82992	6.85786		4.81817	5.06179
418	1.00549	688.305	0.000789798								7.63256	9.00862e-26			7.52795	4.80433e-32															4.84998	6.86296		4.83823	5.08325
416	1.00577	689.075	0.000878167								7.6641	9.16513e-26			7.55906	1.49818e-31															4.87003	6.86318		4.85828	5.04033
414	1.00604	689.845	0.000833982								7.69564	8.26289e-26			7.59017	1.76102e-32															4.89009	6.85918		4.87834	5.02961
412	1.00647	690.614	0.000944444								7.72718	8.85697e-26			7.62127	5.46651e-32															4.91014	6.85787		4.89839	5.10471
410	1.008	691.384	0.000900259								7.75872	9.17607e-26			7.65238	9.17013e-32															4.9302	6.85691		4.91845	5.07252
408	1.00841	692.153	0.000878167								7.79026	8.90549e-26			7.68349	3.2319e-32															4.95025	6.85608		4.9385	11.365
406	1.00865	692.922	0.000922351								7.8218	7.51262e-26			7.7146	2.79909e-32															4.9703	6.85641		4.95855	32.8763
404	1.00838	693.692	0.000966536								7.85334	9.07949e-26			7.7457	6.58809e-32															4.99036	6.85982		4.97861	37.3234
402	1.00822	694.461	0.000988628								7.88488	7.13484e-26			7.77681	1.66412e-32															5.01041	6.8581		4.99866	40.998
400	1.0081	695.23	0.00101								7.91642	8.28346e-26			7.80792	3.37824e-32															5.03047	6.8586		5.01872	44.4742
398	1.00777	695.999	0.00105								7.94796	8.25495e-26			7.83902	2.55413e-32															5.05052	6.8582		5.03877	47.5748
396	1.00765	696.768	0.000988628								7.9795	8.06074e-26			7.87013	4.23617e-32															5.07058	6.85821		5.05882	50.4019
394	1.00749	697.536	0.00112								8.01104	7.83649e-26			7.90124	8.76464e-33															5.09063	6.86083		5.07888	52.7515
392	1.0069	698.305	0.00112								8.04258	7.54004e-26			7.93235	4.21497e-33															5.11069	6.85762		5.09893	54.908
390	1.00613	699.074	0.00128								8.07411	9.20166e-26			7.96345	4.84822e-32															5.13074	6.85824		5.11899	56.7372
388	1.00567	699.842	0.00132								8.10565	8.2247e-26			7.99456	8.07655e-32															5.1508	6.85412		5.13904	58.3412
386	1.00503	700.611	0.00143								8.13719	6.4181e-26			8.02567	1.22377e-31															5.17085	6.85596		5.1591	59.7842
384	1.00417	701.379	0.00139								8.16873	8.53278e-26			8.05677	3.43695e-32															5.19091	6.85486		5.17915	60.8357
382	1.0036	702.147	0.00147								8.20027	8.04587e-26			8.08788	2.78102e-32															5.21096	6.85693		5.19921	61.9836
380	1.00315	702.916	0.00154								8.23181	7.50125e-26			8.11899	2.91661e-33															5.23101	6.86022		5.21926	62.8151
378	1.00273	703.684	0.00154								8.26335	8.59085e-26			8.1501	8.68111e-34															5.25107	6.85852		5.23931	63.373
376	1.00327	704.452	0.0017								8.29489	7.91122e-26			8.1812	7.39977e-32															5.27112	6.8606		5.25937	64.0382
374	1.00452	705.22	0.00181								8.32643	7.12816e-26			8.21231	1.89814e-31															5.29118	6.86018		5.27942	64.5049
372	1.00471	705.988	0.00181								8.35797	7.70944e-26			8.24342	1.322e-32															5.31123	6.85838		5.29948	64.8536
370	1.01288	706.755	0.00207								8.38951	8.1376e-26			8.27453	2.50779e-32															5.33129	6.85727		5.31953	65.1701
368	1.01241	707.523	0.00212								8.42105	8.38348e-26			8.30563	5.15599e-32															5.35134	6.85517		5.33959	65.5134
366	1.01179	708.291	0.00227								8.45259	7.79459e-26			8.33674	1.4857e-32															5.3714	6.85615		5.35964	65.7656
364	1.0109	709.058	0.00238								8.48413	6.66554e-26			8.36785	2.431e-32															5.39145	6.85607		5.37969	65.6636
362	1.00989	709.826	0.00258								8.51567	7.19542e-26			8.39895	5.5731e-32															5.41151	6.85845		5.39975	65.7816
360	1.00841	710.593	0.00245								8.54721	9.37809e-26			8.43006	2.56561e-32															5.43156	6.85901		5.4198	65.8246
358	1.00725	711.36	0.00247								8.57875	7.11466e-26			8.46117	6.06511e-33															5.45162	6.86032		5.43986	65.846
356	1.00576	712.128	0.00287								8.61029	7.19829e-26			8.49228	1.62465e-32															5.47167	6.8553		5.45991	65.9318
354	1.00338	712.895	0.00289								8.64183	8.44134e-26			8.52338	4.54648e-32															5.49173	6.85449		5.47997	65.9748
352	1.001	713.662	0.003								8.67337	7.68757e-26			8.55449	6.37057e-32															5.51178	6.85541		5.50002	65.8514
350	0.99847	714.429	0.003								8.7049	6.58708e-26			8.5856	2.1998e-34															5.53183	6.85638		5.52008	65.9265
348	0.99497	715.196	0.00344								8.73644	7.47795e-26			8.61671	6.2675e-32															5.55189	6.85762		5.54013	65.9587
346	0.99123	715.962	0.0036								8.76798	7.61232e-26			8.64781	3.90057e-33															5.57194	6.85285		5.56019	66.0069
344	0.98643	716.729	0.0039								8.79952	6.91714e-26			8.67892	3.56982e-32															5.592	6.85211		5.58024	65.8997
342	0.9806	717.496	0.00382								8.83106	7.91068e-26			8.71003	2.12834e-31															5.61205	6.85417		5.60029	65.8997
340	0.7959	718.262	0.00417								8.8626	7.42247e-26			8.74113	8.35595e-32															5.63211	6.85092		5.62035	65.7495
338	0.78829	719.029	0.00444								8.89414	7.32993e-26			8.77224	2.09352e-32															5.65216	6.85231		5.6404	65.7119
336	0.77931	719.795	0.00466								8.92568	7.06012e-26			8.80335	6.31967e-32															5.67222	6.85244		5.66046	65.6475
334	0.76827	720.561	0.00492								8.95722	6.39109e-26			8.83446	5.51466e-33															5.69227	6.85249		5.68051	65.6744
332	0.7556	721.328	0.00532								8.98876	7.51528e-26			8.86556	6.55866e-32															5.71233	6.8526		5.70057	65.551
330	0.74043	722.094	0.00538								9.0203	6.47299e-26			8.89667	5.61709e-32															5.73238	6.8537		5.72062	65.449
328	0.72203	722.86	0.00567								9.05184	6.66101e-26			8.92778	5.91543e-33															5.75244	6.85601		5.74068	65.2345
326	0.7011	723.626	0.00589								9.08338	6.84463e-26			8.95888	1.09274e-32															5.77249	6.85807		5.76073	65.39
324	0.6769	724.392	0.00629								9.11492	5.36973e-26			8.98999	8.87906e-32															5.79255	6.85596		5.78079	65.4383
322	0.64868	725.157	0.00649								9.14646	7.47119e-26			9.0211	2.90594e-32															5.8126	6.87441		5.80084	65.3042
320	0.61656	725.923	0.00748								9.178	6.47465e-26			9.05221	3.13606e-33															5.83265	6.88613		5.82089	65.272
318	0.57996	726.689	0.00782								9.20954	6.78535e-26			9.08331	2.19094e-32															5.85271	6.89061		5.84095	65.2666
316	0.53898	727.454	0.00841								9.24108	7.07865e-26			9.11442	2.0691e-33															5.87276	6.89078		5.86101	65.1325
314	0.49377	728.22	0.00881								9.27262	6.15138e-26			9.14553	7.58349e-33															5.89282	6.8937		5.88106	65.2023
312	0.44471	728.985	0.00914								9.30416	6.87045e-26			9.17664	2.02936e-32															5.91287	6.8964		5.90111	65.1647
310	0.39311	729.75	0.00976								9.3357	6.65461e-26			9.20774	2.19604e-32															5.93293	6.89743		5.92117	65.0145
308	0.3395	730.516	0.01044								9.36723	6.11866e-26			9.23885	2.51887e-32															5.95298	6.89517		5.94122	65.036
306	0.28543	731.281	0.01124								9.39877	6.00652e-26			9.26996	8.17686e-33															5.97303	6.89633		5.96128	64.9072
304	0.23293	732.046	0.01175								9.43031	6.14729e-26			9.30106	1.99021e-32															5.99309	6.89791		5.98133	64.9287
302	0.18417	732.811	0.01279								9.46185	6.23628e-26			9.33217	4.59225e-32															6.01314	6.90232		6.00139	64.859
300	0.14056	733.576	0.01305								9.49339	5.18454e-26			9.36328	3.71088e-32															6.0332	6.90069		6.02144	64.9555
		734.34	0.01446								9.52493	6.59296e-26			9.39439	1.66622e-31															6.05325	6.89978		6.04149	64.8643
		735.105	0.01508								9.55647	5.28554e-26			9.42549	6.74651e-33															6.07331	6.90183		6.06155	64.8375
		735.87	0.01606								9.58801	5.87251e-26			9.4566	5.97925e-32															6.09336	6.90205		6.0816	65.0896
		736.634	0.01707								9.61955	5.20031e-26			9.48771	2.14298e-32															6.11342	6.90084		6.10166	64.8643
		737.399	0.0182								9.65109	5.74568e-26			9.51882	7.07803e-33															6.13347	6.89953		6.12171	64.7999
		738.163	0.01853								9.68263	5.47656e-26			9.54992	3.99067e-32															6.15353	6.89966		6.14177	64.7785
		738.927	0.02045								9.71417	5.09114e-26			9.58103	3.07705e-32															6.17358	6.89864		6.16182	64.7249
		739.692	0.02107								9.74571	6.38453e-26			9.61214	2.37604e-32															6.19364	6.9005		6.18188	64.7034
		740.456	0.02271								9.77725	6.54615e-26			9.64324	7.6406e-32															6.21369	6.89948		6.20193	64.7731
		741.22	0.02379								9.80879	6.00376e-26			9.67435	7.20269e-34															6.23374	6.89894		6.22199	64.6712
		741.984	0.02527								9.84033	5.93305e-26			9.70546	8.99811e-33															6.2538	6.90115		6.24204	64.8214
		742.748	0.02646								9.87187	5.17371e-26			9.73657	2.28413e-33															6.27385	6.90056		6.2621	64.7195
		743.511	0.02882								9.90341	4.86759e-26			9.76767	1.73703e-32															6.29391	6.89962		6.28215	64.6337
		744.275	0.02973								9.93495	5.67472e-26			9.79878	2.89961e-32															6.31396	6.90513		6.3022	64.6551
		745.039	0.03187								9.96649	5.59359e-26			9.82989	8.04994e-34															6.33402	6.90119		6.32226	64.521
		745.802	0.03322								9.99802	5.71186e-26			9.86099	5.00705e-32															6.35407	6.90126		6.34231	64.7195
		746.566	0.03574								10.0296	6.24411e-26			9.8921	5.27248e-32															6.37413	6.9035		6.36237	64.5478
		747.329	0.03753												9.92321	2.20975e-33															6.39418	6.9		6.38242	64.4566
		748.092	0.03989												9.95432	2.05563e-32															6.41424	6.89838		6.40248	64.5156
		748.856	0.04162												9.98542	8.85684e-33															6.43429	6.89787		6.42253	64.5049
		749.619	0.04438												10.0165	3.34859e-33															6.45435	6.89801		6.44259	64.4566
		750.382	0.04712																												6.4744	6.89808		6.46264	64.2689
		751.145	0.04983																												6.49445	6.90007		6.4827	64.4674
		751.908	0.05226																												6.51451	6.89941		6.50275	64.3386
		752.671	0.05576																												6.53456	6.89988		6.5228	64.4298
		753.433	0.05858																												6.55462	6.90162		6.54286	64.3815
		754.196	0.06267																												6.57467	6.89822		6.56291	64.3171
		754.958	0.06585																												6.59473	6.89716		6.58297	64.3171
		755.721	0.06925																												6.61478	6.89864		6.60302	64.2045
		756.483	0.07259																												6.63483	6.89945		6.62307	64.2474
		757.246	0.07696																												6.65489	6.8981		6.64313	64.3601
		758.008	0.0807																												6.67494	6.89684		6.66318	64.2474
		758.77	0.08507																												6.695	6.89801		6.68324	64.124
		759.532	0.09088																												6.71505	6.89625		6.70329	64.1562
		760.294	0.09552																												6.73511	6.89579		6.72335	64.226
		761.056	0.10118																												6.75516	6.8955		6.7434	64.1079
		761.818	0.10639																												6.77522	6.89662		6.76346	64.1616
		762.58	0.112																												6.79527	6.89697		6.78351	64.2206
		763.341	0.11823																												6.81532	6.89634		6.80357	64.183
		764.103	0.12552																												6.83538	6.89801		6.82362	64.2045
		764.864	0.13124																												6.85543	6.89755		6.84368	64.1723
		765.626	0.13893																												6.87549	6.89439		6.86373	64.124
		766.387	0.14717																												6.89554	6.8933		6.88378	64.0436
		767.148	0.15482																												6.9156	6.89433		6.90384	64.0811
		767.909	0.16365																												6.93565	6.89517		6.92389	63.9792
		768.67	0.17386																												6.95571	6.89416		6.94395	64.0168
		769.431	0.1829																												6.97576	6.89302		6.964	63.9685
		770.192	0.1937																												6.99582	6.89526		6.98406	64.0328
		770.953	0.20479																												7.01587	6.89524		7.00411	64.1079
		771.714	0.21656																												7.03593	6.89336		7.02417	63.9577
		772.475	0.22832																												7.05598	6.89305		7.04422	64.0114
		773.235	0.24113																												7.07604	6.89137		7.06428	63.9685
		773.996	0.25421																												7.09609	6.892		7.08433	63.8558
		774.756	0.26782																												7.11614	6.89247		7.10438	64.0543
		775.516	0.28266																												7.1362	6.89523		7.12444	64.0114
		776.277	0.29488																												7.15625	6.89319		7.14449	63.8612
		777.037	0.31185																												7.17631	6.89015		7.16455	63.9577
		777.797	0.328																												7.19636	6.89052		7.1846	63.8826
		778.557	0.34689																												7.21641	6.89023		7.20466	63.9256
		779.317	0.36463																												7.23647	6.88784		7.22471	63.9577
		780.077	0.38248																												7.25652	6.88916		7.24477	63.888
		780.837	0.39955																												7.27658	6.89008		7.26482	63.9792
		781.596	0.42068																												7.29663	6.88947		7.28488	63.8826
		782.356	0.44378																												7.31669	6.88985		7.30493	63.7754
		783.115	0.46404																												7.33674	6.88763		7.32498	63.7432
		783.875	0.48594																												7.3568	6.88945		7.34504	64.0972
		784.634	0.50421																												7.37685	6.89038		7.36509	63.652
		785.393	0.52762																												7.39691	6.89237		7.38515	63.9148
		786.153	0.55458																												7.41696	6.89386		7.4052	63.7593
		786.912	0.57744																												7.43702	6.89288		7.42526	63.77
		787.671	0.59958																												7.45707	6.89255		7.44531	52.2633
		788.43	0.6271																												7.47713	6.88946		7.46537	39.5711
		789.189	0.65068																												7.49718	6.8882		7.48542	34.7377
		789.947	0.67478																												7.51723	6.8862		7.50548	31.1436
		790.706	0.70178																												7.53729	6.886		7.52553	28.0698
		791.465	0.7261																												7.55734	6.88856		7.54558	25.5431
		792.223	0.75206																												7.5774	6.88872		7.56564	23.3062
		792.982	0.77568																												7.59745	6.88793		7.58569	21.2462
		793.74	0.80088																												7.61751	6.88942		7.60575	19.4813
		794.498	0.82523																												7.63756	6.88853		7.6258	18.0383
		795.256	0.85083																												7.65762	6.88623		7.64586	16.665
		796.015	0.87067																												7.67767	6.88715		7.66591	15.5868
		796.773	0.8902																												7.69772	6.88742		7.68597	14.5729
		797.531	0.90785																												7.71778	6.88729		7.70602	13.72
		798.289	0.92643																												7.73783	6.88761		7.72608	12.8724
		799.046	0.94287																												7.75789	6.88474		7.74613	12.1482
		799.804	0.95517																												7.77794	6.88481		7.76618	11.4562
		800.562	0.96649																												7.798	6.88487		7.78624	10.9305
		801.319	0.97477																												7.81805	6.88364		7.80629	10.5013
		802.077	0.98334																												7.83811	6.88251		7.82635	9.97023
		802.834	0.98732																												7.85816	6.88175		7.8464	9.53572
		803.591	1																												7.87822	6.88158		7.86646	9.1012
		804.349	1.00004																												7.89827	6.88337		7.88651	8.6935
		805.106	0.99633																												7.91832	6.88197		7.90657	8.5433
		805.863	0.99249																												7.93838	6.87835		7.92662	8.17316
		806.62	0.98975																												7.95843	6.87992		7.94668	7.9854
		807.377	0.98352																												7.97849	6.88116		7.96673	7.82447
		808.134	0.97501																												7.99854	6.8817		7.98678	7.5187
		808.89	0.96573																												8.0186	6.87707		8.00684	7.49187
		809.647	0.95487																												8.03865	6.87701		8.02689	7.18074
		810.404	0.93721																												8.05871	6.87713		8.04695	7.20756
		811.16	0.92608																												8.07876	6.87619		8.067	6.8696
		811.916	0.91331																												8.09882	6.87644		8.08706	6.83742
		812.673	0.90003																												8.11887	6.87748		8.10711	6.70867
		813.429	0.8843																												8.13893	6.87874		8.12716	6.70867
		814.185	0.86714																												8.15898	6.87896		8.14722	6.66039
		814.941	0.84646																												8.17903	6.87968		8.16727	6.58529
		815.697	0.82737																												8.19909	6.88015		8.18733	6.42972
		816.453	0.81202																												8.21914	6.87928		8.20738	6.41899
		817.209	0.79772																												8.2392	6.87786		8.22744	6.3868
		817.965	0.77899																												8.25925	6.87525		8.24749	6.25269
		818.721	0.76266																												8.27931	6.8758		8.26755	6.17223
		819.476	0.73925																												8.29936	6.87145		8.2876	6.04348
		820.232	0.72033																												8.31942	6.8407		8.30765	6.28488
		820.987	0.70798																												8.33947	6.82783		8.32771	6.02739
		821.743	0.69108																												8.35953	6.8248		8.34776	6.10249
		822.498	0.67211																												8.37958	6.82203		8.36782	5.96301
		823.253	0.65262																												8.39963	6.81722		8.38787	6.05421
		824.008	0.6359																												8.41969	6.81967		8.40793	5.89328
		824.763	0.61962																												8.43974	6.81737		8.42798	5.845
		825.518	0.60378																												8.4598	6.81394		8.44804	5.86646
		826.273	0.588																												8.47985	6.81233		8.46809	5.86109
		827.028	0.5726																												8.49991	6.81219		8.48815	5.78599
		827.782	0.55886																												8.51996	6.81015		8.5082	5.7699
		828.537	0.53655																												8.54002	6.80843		8.52825	5.75917
		829.292	0.51832																												8.56007	6.81115		8.54831	5.74307
		830.046	0.50445																												8.58012	6.81054		8.56836	5.62506
		830.801	0.49221																												8.60018	6.81278		8.58842	5.67334
		831.555	0.47838																												8.62023	6.81238		8.60847	5.72698
		832.309	0.46091																												8.64029	6.81357		8.62853	5.60896
		833.063	0.44548																												8.66034	6.81099		8.64858	5.6787
		833.817	0.43042																												8.6804	6.80879		8.66864	5.67334
		834.571	0.41403																												8.70045	6.80961		8.68869	5.57141
		835.325	0.40183																												8.72051	6.80887		8.70874	5.66261
		836.079	0.38888																												8.74056	6.80895		8.7288	5.58751
		836.833	0.37441																												8.76062	6.80835		8.74885	5.49631
		837.586	0.36012																												8.78067	6.80971		8.76891	5.44267
		838.34	0.34779																												8.80073	6.80785		8.78896	5.49095
		839.093	0.33195																												8.82078	6.80559		8.80902	5.38366
		839.847	0.32097																												8.84083	6.80776		8.82907	5.45876
		840.6	0.30937																												8.86089	6.80762		8.84913	5.5124
		841.354	0.29702																												8.88094	6.80745		8.86918	5.4373
		842.107	0.28302																												8.901	6.80778		8.88924	5.32465
		842.86	0.27164																												8.92105	6.8078		8.90929	5.33538
		843.613	0.25953																												8.94111	6.80759		8.92935	5.49095
		844.366	0.24811																												8.96116	6.80767		8.9494	5.42121
		845.119	0.23791																												8.98122	6.80788		8.96945	5.50704
		845.871	0.22869																												9.00127	6.80993		8.98951	5.34074
		846.624	0.2182																												9.02133	6.81095		9.00956	5.26028
		847.377	0.20852																												9.04138	6.81263		9.02962	5.35147
		848.129	0.19761																												9.06143	6.8179		9.04967	5.48022
		848.882	0.18736																												9.08149	6.81168		9.06973	5.271
		849.634	0.17912																												9.10154	6.81036		9.08978	5.30856
		850.386	0.17013																												9.1216	6.81168		9.10984	5.34611
		851.139	0.162																												9.14165	6.80856		9.12989	5.31392
		851.891	0.15502																												9.16171	6.80979		9.14995	5.3622
		852.643	0.14731																												9.18176	6.80771		9.17	5.4373
		853.395	0.13869																												9.20182	6.80735		9.19005	5.26564
		854.147	0.13224																												9.22187	6.80871		9.21011	5.21736
		854.898	0.12345																												9.24193	6.81103		9.23016	5.33001
		855.65	0.11836																												9.26198	6.80866		9.25022	5.28173
		856.402	0.11216																												9.28203	6.80875		9.27027	5.25491
		857.153	0.10617																												9.30209	6.80596		9.29033	5.12617
		857.905	0.10091																												9.32214	6.8053		9.31038	5.02424
		858.656	0.09455																												9.3422	6.80526		9.33043	5.19054
		859.408	0.08969																												9.36225	6.80666		9.35049	5.14762
		860.159	0.08476																												9.38231	6.807		9.37054	5.13689
		860.91	0.08045																												9.40236	6.80787		9.3906	5.33538
		861.661	0.07791																												9.42242	6.80936		9.41065	5.15835
		862.412	0.07341																												9.44247	6.80998		9.43071	5.25491
		863.163	0.06928																												9.46253	6.8026		9.45076	5.14226
		863.914	0.06506																												9.48258	6.80564		9.47082	5.1208
		864.665	0.06192																												9.50263	6.80359		9.49087	5.00278
		865.415	0.05922																												9.52269	6.80605		9.51092	5.26564
		866.166	0.05624																												9.54274	6.80679		9.53098	5.17981
		866.916	0.05372																												9.5628	6.80759		9.55103	5.12617
		867.667	0.05072																												9.58285	6.80724		9.57109	4.99742
		868.417	0.04747																												9.60291	6.80611		9.59114	5.11007
		869.168	0.04528																												9.62296	6.80679		9.6112	5.07789
		869.918	0.04277																												9.64302	6.80614		9.63125	5.06179
		870.668	0.041																												9.66307	6.80552		9.6513	4.90622
		871.418	0.03905																												9.68313	6.80575		9.67136	4.99205
		872.168	0.03607																												9.70318	6.80424		9.69142	4.8794
		872.918	0.03466																												9.72323	6.80649		9.71147	5.0457
		873.668	0.0326																												9.74329	6.80842		9.73152	4.98133
		874.417	0.03086																												9.76334	6.8104		9.75158	5.07789
		875.167	0.02953																												9.7834	6.81108		9.77163	5.1208
		875.916	0.02732																												9.80345	6.8072		9.79169	4.90622
		876.666	0.02575																												9.82351	6.80549		9.81174	4.99205
		877.415	0.02529																												9.84356	6.80269		9.8318	5.00278
		878.165	0.02399																												9.86362	6.80631		9.85185	5.06716
		878.914	0.02246																												9.88367	6.80648		9.87191	5.06716
		879.663	0.02173																												9.90372	6.8067		9.89196	4.98133
		880.412	0.02016																												9.92378	6.80486		9.91202	4.88477
		881.161	0.01902																												9.94383	6.80619		9.93207	5.60896
		881.91	0.01833																												9.96389	6.80903		9.95213	28.9817
		882.659	0.01731																												9.98394	6.80774		9.97218	35.8911
		883.408	0.01661																												10.004	6.8096		9.99223	39.6355
		884.156	0.0153																												10.0241	6.80514		10.0123	43.2779
		884.905	0.01484																												10.0441	6.80221		10.0323	46.5556
		885.654	0.01396																												10.0642	6.80316		10.0524	49.329
		886.402	0.01334																												10.0842	6.80835		10.0724	51.9146
		887.15	0.0125																												10.1043	6.81069		10.0925	54.1194
		887.899	0.01179																												10.1243	6.80929		10.1126	55.8092
		888.647	0.01146																												10.1444	6.81007		10.1326	57.7833
		889.395	0.01111																												10.1644	6.80798		10.1527	59.1029
		890.143	0.01005																												10.1845	6.80775		10.1727	60.3904
		890.891	0.01002																												10.2045	6.81047		10.1928	61.5867
		891.639	0.00956																												10.2246	6.80756		10.2128	62.343
		892.387	0.00888																												10.2447	6.80615		10.2329	62.9761
		893.134	0.00812																												10.2647	6.80769		10.2529	63.5769
		893.882	0.00793																												10.2848	6.80801		10.273	64.065
		894.63	0.00744																												10.3048	6.8052		10.293	64.5103
		895.377	0.00715																												10.3249	6.80488		10.3131	64.7731
		896.125	0.00693																												10.3449	6.8054		10.3332	65.0521
		896.872	0.00638																												10.365	6.80167		10.3532	65.4061
		897.619	0.00594																												10.385	6.80201		10.3733	65.3203
		898.366	0.00596																												10.4051	6.80513		10.3933	65.669
		899.113	0.00587																												10.4252	6.80286		10.4134	65.7548
		899.86	0.00514																												10.4452	6.8037		10.4334	65.8728
		900.607	0.00505																												10.4652	6.79916		10.4535	65.8568
																															10.4853	6.80027		10.4735	65.8782
																															10.5054	6.8021		10.4936	65.9265
																															10.5254	6.80618		10.5137	65.8353
																															10.5455	6.80442		10.5337	65.8997
																															10.5655	6.80124		10.5538	65.846
																															10.5856	6.80114		10.5738	65.8782
																															10.6056	6.80257		10.5939	65.728
																															10.6257	6.8042		10.6139	65.6583
																															10.6457	6.80095		10.634	65.7065
																															10.6658	6.80118		10.654	65.7602
																															10.6859	6.80065		10.6741	65.8353
																															10.7059	6.79867		10.6941	65.4008
																															10.726	6.8006		10.7142	65.4437
																															10.746	6.80029		10.7342	65.3418
																															10.7661	6.79564		10.7543	65.5349
																															10.7861	6.79669		10.7744	65.2559
																															10.8062	6.80698		10.7944	65.2237
																															10.8262	6.82393		10.8145	65.2291
																															10.8463	6.83357		10.8345	65.0521
																															10.8663	6.83769		10.8546	65.1379
																															10.8864	6.83604		10.8746	65.1218
																															10.9064	6.84007		10.8947	64.9287
																															10.9265	6.84226		10.9147	65.0575
																															10.9466	6.84334		10.9348	65.0145
																															10.9666	6.84433		10.9549	65.0735
																															10.9867	6.8445		10.9749	64.8053
																															11.0067	6.84723		10.995	65.0145
																															11.0268	6.84871		11.015	64.9072
																															11.0468	6.84853		11.0351	64.8643
																															11.0669	6.84879		11.0551	64.8536
																															11.0869	6.84729		11.0752	64.8214
																															11.107	6.84967		11.0952	64.8268
																															11.1271	6.85128		11.1153	64.9019
																															11.1471	6.85256		11.1353	64.7517
																															11.1672	6.84789		11.1554	64.7517
																															11.1872	6.84661		11.1754	64.7302
																															11.2073	6.84939		11.1955	64.698
																															11.2273	6.84976		11.2156	64.6497
																															11.2474	6.85049		11.2356	64.5693
																															11.2674	6.85066		11.2557	64.8053
																															11.2875	6.84888		11.2757	64.6176
																															11.3076	6.84802		11.2958	64.58
																															11.3276	6.84781		11.3158	64.521
																															11.3477	6.84809		11.3359	64.5585
																															11.3677	6.85321		11.3559	64.4459
																															11.3878	6.85094		11.376	64.4083
																															11.4078	6.84697		11.3961	64.3815
																															11.4279	6.8433		11.4161	64.5532
																															11.4479	6.84408		11.4362	64.403
																															11.468	6.84497		11.4562	64.4513
																															11.488	6.84009		11.4763	64.3386
																															11.5081	6.84131		11.4963	64.2903
																															11.5281	6.84227		11.5164	64.3654
																															11.5482	6.84202		11.5364	64.3279
																															11.5683	6.84199		11.5565	64.344
																															11.5883	6.83828		11.5765	64.124
																															11.6084	6.83846		11.5966	64.2957
																															11.6284	6.83697		11.6166	64.3171
																															11.6485	6.83808		11.6367	64.1616
																															11.6685	6.83844		11.6568	64.0918
																															11.6886	6.83705		11.6768	64.183
																															11.7086	6.83448		11.6969	64.1991
																															11.7287	6.83734		11.7169	64.124
																															11.7487	6.8369		11.737	64.2796
																															11.7688	6.835		11.757	64.2313
																															11.7889	6.83474		11.7771	64.2528
																															11.8089	6.83474		11.7971	64.1884
																															11.829	6.8374		11.8172	64.0918
																															11.849	6.83277		11.8372	64.2742
																															11.8691	6.83551		11.8573	64.0597
																															11.8891	6.83379		11.8774	64.0758
																															11.9092	6.8315		11.8974	64.1133
																															11.9292	6.8331		11.9175	64.1723
																															11.9493	6.83215		11.9375	64.0704
																															11.9694	6.83435		11.9576	63.9524
																															11.9894	6.83429		11.9776	64.0758
																															12.0095	6.83395		11.9977	64.0865
																															12.0295	6.83319		12.0177	63.8022
																															12.0496	6.83332		12.0378	64.0811
																															12.0696	6.83131		12.0579	64.0006
																															12.0897	6.83173		12.0779	64.0489
																															12.1097	6.83393		12.098	63.9095
																															12.1298	6.83205		12.118	63.9792
																															12.1498	6.83103		12.1381	63.8934
																															12.1699	6.82952		12.1581	63.9041
																															12.1899	6.82828		12.1782	63.9148
																															12.21	6.82889		12.1982	63.9041
																															12.2301	6.83128		12.2183	63.9899
																															12.2501	6.8308		12.2383	63.8397
																															12.2702	6.82909		12.2584	63.8397
																															12.2902	6.83111		12.2784	63.9095
																															12.3103	6.82985		12.2985	63.9148
																															12.3303	6.832		12.3186	63.7807
																															12.3504	6.83412		12.3386	63.7807
																															12.3704	6.83164		12.3587	63.8183
																															12.3905	6.83044		12.3787	63.7968
																															12.4106	6.83002		12.3988	63.7217
																															12.4306	6.83027		12.4188	63.6305
																															12.4507	6.83195		12.4389	58.6952
																															12.4707	6.83342		12.4589	41.3682
																															12.4908	6.83211		12.479	36.0145
																															12.5108	6.82839		12.4991	32.195
																															12.5309	6.82553		12.5191	28.9871
																															12.5509	6.82478		12.5392	26.2995
																															12.571	6.82715		12.5592	23.9821
																															12.591	6.82554		12.5793	21.7666
																															12.6111	6.82885		12.5993	20.1197
																															12.6311	6.82735		12.6194	18.446
																															12.6512	6.82773		12.6394	17.062
																															12.6713	6.82764		12.6595	15.8925
																															12.6913	6.82543		12.6795	14.7821
																															12.7114	6.8252		12.6996	13.9131
																															12.7314	6.82544		12.7196	13.0387
																															12.7515	6.82643		12.7397	12.3574
																															12.7715	6.82412		12.7598	11.5849
																															12.7916	6.82234		12.7798	11.0378
																															12.8116	6.82497		12.7999	10.6301
																															12.8317	6.82593		12.8199	9.98096
																															12.8517	6.82529		12.84	9.63228
																															12.8718	6.82807		12.86	9.07438
																															12.8919	6.8271		12.8801	8.94027
																															12.9119	6.82515		12.9001	8.49502
																															12.932	6.82398		12.9202	8.25899
																															12.952	6.82238		12.9403	8.25899
																															12.9721	6.82237		12.9603	7.84593
																															12.9921	6.82299		12.9804	7.63135
																															13.0122	6.8227		13.0004	7.56161
																															13.0322	6.82376		13.0205	7.46505
																															13.0523	6.82267		13.0405	7.13246
																															13.0724	6.82434		13.0606	6.97689
																															13.0924	6.82308		13.0806	6.97153
																															13.1125	6.82234		13.1007	6.80523
																															13.1325	6.82299		13.1207	6.59602
																															13.1526	6.82333		13.1408	6.70867
																															13.1726	6.82037		13.1608	6.54237
																															13.1927	6.81961		13.1809	6.49946
																															13.2127	6.81975		13.201	6.42972
																															13.2328	6.81942		13.221	6.39217
																															13.2528	6.81759		13.2411	6.3278
																															13.2729	6.8194		13.2611	6.33852
																															13.2929	6.81994		13.2812	6.22587
																															13.313	6.79136		13.3012	6.13468
																															13.3331	6.771		13.3213	6.11858
																															13.3531	6.76808		13.3413	6.0703
																															13.3732	6.76417		13.3614	5.97374
																															13.3932	6.76071		13.3814	6.03812
																															13.4133	6.75716		13.4015	5.85036
																															13.4333	6.75394		13.4216	5.92546
																															13.4534	6.75182		13.4416	5.97374
																															13.4734	6.75816		13.4617	5.79135
																															13.4935	6.75155		13.4817	5.7538
																															13.5136	6.74936		13.5018	5.83963
																															13.5336	6.7502		13.5218	5.7699
																															13.5537	6.75051		13.5419	5.87718
																															13.5737	6.75068		13.5619	5.86646
																															13.5938	6.75085		13.582	5.64651
																															13.6138	6.74652		13.602	5.62506
																															13.6339	6.74401		13.6221	5.63578
																															13.6539	6.74415		13.6422	5.54459
																															13.674	6.74216		13.6622	5.54459
																															13.694	6.74737		13.6823	5.71625
																															13.7141	6.74873		13.7023	5.56068
																															13.7341	6.74561		13.7224	5.61433
																															13.7542	6.74595		13.7424	5.60896
																															13.7743	6.74568		13.7625	5.5124
																															13.7943	6.74562		13.7825	5.32465
																															13.8144	6.74641		13.8026	5.58214
																															13.8344	6.74921		13.8226	5.39439
																															13.8545	6.74855		13.8427	5.49631
																															13.8745	6.7525		13.8628	5.46412
																															13.8946	6.74905		13.8828	5.48558
																															13.9146	6.74874		13.9029	5.37293
																															13.9347	6.75052		13.9229	5.44803
																															13.9548	6.75079		13.943	5.39439
																															13.9748	6.7487		13.963	5.37829
																															13.9949	6.74759		13.9831	5.47485
																															14.0149	6.74909		14.0031	5.29783
																															14.035	6.74976		14.0232	5.37829
																															14.055	6.74842		14.0432	5.39975
																															14.0751	6.75157		14.0633	5.2871
																															14.0951	6.75157		14.0833	5.29783
																															14.1152	6.75608		14.1034	5.31392
																															14.1352	6.75678		14.1235	5.30856
																															14.1553	6.75764		14.1435	5.31928
																															14.1753	6.75715		14.1636	5.30856
																															14.1954	6.75507		14.1836	5.13689
																															14.2155	6.75482		14.2037	5.33001
																															14.2355	6.75481		14.2237	5.26028
																															14.2556	6.75397		14.2438	5.20663
																															14.2756	6.75609		14.2638	5.22273
																															14.2957	6.75929		14.2839	5.31928
																															14.3157	6.75835		14.304	5.30856
																															14.3358	6.75419		14.324	5.16372
																															14.3558	6.75553		14.3441	5.25491
																															14.3759	6.75691		14.3641	5.17981
																															14.3959	6.75211		14.3842	5.19054
																															14.416	6.75609		14.4042	5.1959
																															14.436	6.75515		14.4243	5.11544
																															14.4561	6.75697		14.4443	5.17981
																															14.4762	6.75578		14.4644	5.11544
																															14.4962	6.75722		14.4844	5.07789
																															14.5163	6.75585		14.5045	5.08861
																															14.5363	6.75716		14.5245	5.24955
																															14.5564	6.75373		14.5446	5.11007
																															14.5764	6.75189		14.5647	5.10471
																															14.5965	6.75095		14.5847	4.97596
																															14.6166	6.75032		14.6048	5.1208
																															14.6366	6.75027		14.6248	5.11544
																															14.6567	6.74909		14.6449	5.08325
																															14.6767	6.74955		14.6649	5.18517
																															14.6968	6.74888		14.685	5.10471
																															14.7168	6.74987		14.705	4.98133
																															14.7369	6.75158		14.7251	5.23882
																															14.7569	6.75168		14.7452	5.07789
																															14.777	6.7543		14.7652	4.9545
																															14.797	6.75316		14.7853	5.08861
																															14.8171	6.75335		14.8053	4.96523
																															14.8371	6.75455		14.8254	5.04033
																															14.8572	6.75398		14.8454	4.92768
																															14.8773	6.75449		14.8655	4.86867
																															14.8973	6.753		14.8855	4.99205
																															14.9174	6.75429		14.9056	5.01351
																															14.9374	6.75196		14.9256	4.88477
																															14.9575	6.75243		14.9457	20.3397
																															14.9775	6.75393		14.9657	34.5554
																															14.9976	6.75569		14.9858	38.5787
																															15.0176	6.75627		15.0059	42.0816
																															15.0377	6.75289		15.0259	45.4719
																															15.0577	6.75544		15.046	48.6209
																															15.0778	6.75552		15.066	50.9544
																															15.0978	6.75509		15.0861	53.2718
																															15.1179	6.7537		15.1061	55.2942
																															15.138	6.75311		15.1262	57.1932
																															15.158	6.75282		15.1462	58.5558
																															15.1781	6.75565		15.1663	59.9291
																															15.1981	6.75454		15.1863	61.0931
																															15.2182	6.75135		15.2064	62.1714
																															15.2382	6.75121		15.2265	62.8527
																															15.2583	6.75192		15.2465	63.4052
																															15.2783	6.75017		15.2666	64.0865
																															15.2984	6.75102		15.2866	64.5317
																															15.3185	6.75065		15.3067	64.6337
																															15.3385	6.75041		15.3267	65.1057
																															15.3586	6.7519		15.3468	65.39
																															15.3786	6.7512		15.3668	65.4705
																															15.3987	6.75085		15.3869	65.6583
																															15.4187	6.75279		15.407	65.5081
																															15.4388	6.75366		15.427	65.5242
																															15.4588	6.75019		15.4471	65.6851
																															15.4789	6.75437		15.4671	65.6153
																															15.499	6.75401		15.4872	65.787
																															15.519	6.75475		15.5072	65.61
																															15.539	6.75091		15.5273	65.8406
																															15.5591	6.75302		15.5473	65.5671
																															15.5792	6.74965		15.5674	65.5671
																															15.5992	6.74834		15.5874	65.6636
																															15.6193	6.75103		15.6075	65.4705
																															15.6393	6.75063		15.6275	65.4866
																															15.6594	6.74935		15.6476	65.5456
																															15.6794	6.75385		15.6677	65.4812
																															15.6995	6.7505		15.6877	65.4973
																															15.7195	6.75089		15.7078	65.4383
																															15.7396	6.75178		15.7278	65.272
																															15.7597	6.75456		15.7479	65.3042
																															15.7797	6.75391		15.7679	65.2559
																															15.7998	6.75432		15.788	65.2666
																															15.8198	6.77646		15.808	65.2184
																															15.8399	6.78241		15.8281	65.1004
																															15.8599	6.78552		15.8482	64.9931
																															15.88	6.7885		15.8682	65.0843
																															15.9	6.78953		15.8883	64.8858
																															15.9201	6.79253		15.9083	65.0253
																															15.9401	6.7953		15.9284	65.0145
																															15.9602	6.79649		15.9484	64.8268
																															15.9803	6.79624		15.9685	64.8321
																															16.0003	6.79615		15.9885	64.918
																															16.0204	6.79296		16.0086	64.9072
																															16.0404	6.79692		16.0286	64.7356
																															16.0605	6.79539		16.0487	64.8375
																															16.0805	6.79679		16.0688	64.7678
																															16.1006	6.79806		16.0888	64.7839
																															16.1206	6.79881		16.1089	64.8858
																															16.1407	6.79979		16.1289	64.6873
																															16.1608	6.80037		16.149	64.8214
																															16.1808	6.79775		16.169	64.7731
																															16.2009	6.79873		16.1891	64.7624
																															16.2209	6.79889		16.2091	64.5478
																															16.241	6.80233		16.2292	64.5532
																															16.261	6.80384		16.2492	64.462
																															16.2811	6.80093		16.2693	64.6015
																															16.3011	6.8012		16.2893	64.5049
																															16.3212	6.80578		16.3094	64.5747
																															16.3412	6.80042		16.3295	64.4352
																															16.3613	6.80102		16.3495	64.4674
																															16.3814	6.80183		16.3696	64.4083
																															16.4014	6.79927		16.3896	64.5693
																															16.4215	6.79836		16.4097	64.3923
																															16.4415	6.79395		16.4297	64.4888
																															16.4616	6.79555		16.4498	64.3869
																															16.4816	6.79462		16.4698	64.4459
																															16.5017	6.79452		16.4899	64.285
																															16.5217	6.79364		16.5099	64.3601
																															16.5418	6.79708		16.53	64.2796
																															16.5618	6.79789		16.5501	64.3708
																															16.5819	6.79824		16.5701	64.2796
																															16.6019	6.79572		16.5902	64.4674
																															16.622	6.79547		16.6102	64.2689
																															16.6421	6.8064		16.6303	64.3654
																															16.6621	6.80421		16.6503	64.3601
																															16.6822	6.8048		16.6704	64.2903
																															16.7022	6.80456		16.6904	64.1777
																															16.7223	6.80518		16.7105	64.2367
																															16.7423	6.80055		16.7306	64.2099
																															16.7624	6.79994		16.7506	64.2474
																															16.7824	6.80027		16.7707	64.2206
																															16.8025	6.80005		16.7907	64.065
																															16.8225	6.79895		16.8108	64.2528
																															16.8426	6.80078		16.8308	64.0758
																															16.8627	6.79859		16.8509	64.183
																															16.8827	6.7986		16.8709	64.226
																															16.9028	6.80029		16.891	64.1294
																															16.9228	6.79925		16.911	64.1133
																															16.9429	6.80296		16.9311	64.2152
																															16.9629	6.79991		16.9511	64.0328
																															16.983	6.79758		16.9712	63.9846
																															17.003	6.79706		16.9913	64.0918
																															17.0231	6.79626		17.0113	64.0543
																															17.0431	6.79627		17.0314	63.9738
																															17.0632	6.79254		17.0514	63.9524
																															17.0832	6.79214		17.0715	64.1026
																															17.1033	6.79261		17.0915	63.9953
																															17.1234	6.79048		17.1116	64.065
																															17.1434	6.79193		17.1316	63.9256
																															17.1635	6.79049		17.1517	63.9417
																															17.1835	6.79239		17.1717	63.8183
																															17.2036	6.79015		17.1918	63.8397
																															17.2236	6.79077		17.2119	63.8826
																															17.2437	6.78664		17.2319	63.9148
																															17.2638	6.78938		17.252	63.9256
																															17.2838	6.78569		17.272	63.77
																															17.3039	6.78261		17.2921	63.6842
																															17.3239	6.78292		17.3121	63.711
																															17.344	6.78491		17.3322	63.77
																															17.364	6.78529		17.3522	63.8558
																															17.3841	6.78459		17.3723	63.7593
																															17.4041	6.78203		17.3924	63.7324
																															17.4242	6.78604		17.4124	63.7485
																															17.4442	6.78581		17.4325	63.2496
																															17.4643	6.78362		17.4525	44.7209
																															17.4843	6.78206		17.4726	37.7579
																															17.5044	6.78218		17.4926	33.4342
																															17.5245	6.78117		17.5127	29.8776
																															17.5445	6.77943		17.5327	27.2007
																															17.5646	6.78244		17.5528	24.7063
																															17.5846	6.78089		17.5728	22.5605
																															17.6047	6.77838		17.5929	20.6615
																															17.6247	6.77732		17.613	18.9556
																															17.6448	6.77948		17.633	17.6038
																															17.6648	6.78012		17.6531	16.4129
																															17.6849	6.7818		17.6731	15.1845
																															17.705	6.78219		17.6932	14.2457
																															17.725	6.78036		17.7132	13.3176
																															17.7451	6.77733		17.7333	12.6095
																															17.7651	6.77474		17.7533	11.8853
																															17.7852	6.77534		17.7734	11.2255
																															17.8052	6.77411		17.7934	10.7534
																															17.8253	6.77768		17.8135	10.0453
																															17.8453	6.77768		17.8335	9.81467
																															17.8654	6.77687		17.8536	9.40161
																															17.8854	6.77658		17.8737	9.12266
																															17.9055	6.77702		17.8937	8.63986
																															17.9256	6.78255		17.9138	8.58622
																															17.9456	6.77831		17.9338	8.23216
																															17.9657	6.7791		17.9539	7.88884
																															17.9857	6.77473		17.9739	7.77619
																															18.0058	6.77444		17.994	7.61526
																															18.0258	6.77487		18.014	7.25584
																															18.0459	6.77197		18.0341	7.29339
																															18.0659	6.77057		18.0541	7.0359
																															18.086	6.77174		18.0742	6.95543
																															18.106	6.77361		18.0943	6.90715
																															18.1261	6.7761		18.1143	6.78913
																															18.1461	6.77195		18.1344	6.67648
																															18.1662	6.77037		18.1544	6.52628
																															18.1863	6.76907		18.1745	6.39753
																															18.2063	6.77377		18.1945	6.41363
																															18.2264	6.77144		18.2146	6.39217
																															18.2464	6.77046		18.2346	6.2366
																															18.2665	6.77036		18.2547	6.23124
																															18.2865	6.77045		18.2748	6.18832
																															18.3066	6.75638		18.2948	6.20441
																															18.3266	6.73017		18.3148	6.13468
																															18.3467	6.72301		18.3349	6.03275
																															18.3667	6.72357		18.355	6.02202
																															18.3868	6.71581		18.375	5.96301
																															18.4069	6.71186		18.3951	5.97374
																															18.4269	6.71054		18.4151	5.86109
																															18.447	6.70801		18.4352	5.96301
																															18.467	6.70652		18.4552	5.93083
																															18.4871	6.70527		18.4753	5.79135
																															18.5071	6.70392		18.4953	5.87182
																															18.5272	6.70125		18.5154	5.81281
																															18.5472	6.70453		18.5355	5.78062
																															18.5673	6.7044		18.5555	5.66797
																															18.5874	6.70342		18.5756	5.79672
																															18.6074	6.70266		18.5956	5.845
																															18.6275	6.70187		18.6157	5.66261
																															18.6475	6.70197		18.6357	5.81281
																															18.6676	6.70278		18.6558	5.59287
																															18.6876	6.70386		18.6758	5.50167
																															18.7077	6.70218		18.6959	5.6036
																															18.7277	6.70452		18.7159	5.5124
																															18.7478	6.70011		18.736	5.68943
																															18.7678	6.69639		18.756	5.6787
																															18.7879	6.69667		18.7761	5.54459
																															18.808	6.70645		18.7962	5.56605
																															18.828	6.7084		18.8162	5.45876
																															18.8481	6.70208		18.8363	5.53923
																															18.8681	6.7051		18.8563	5.53386
																															18.8882	6.70489		18.8764	5.44803
																															18.9082	6.70092		18.8964	5.54459
																															18.9283	6.70111		18.9165	5.45339
																															18.9483	6.70237		18.9366	5.57678
																															18.9684	6.70124		18.9566	5.50167
																															18.9884	6.69792		18.9766	5.3622
																															19.0085	6.70136		18.9967	5.33538
																															19.0285	6.70157		19.0168	5.39975
																															19.0486	6.70119		19.0368	5.40512
																															19.0687	6.70121		19.0569	5.41584
																															19.0887	6.69931		19.0769	5.26028
																															19.1088	6.6981		19.097	5.29246
																															19.1288	6.69938		19.117	5.24418
																															19.1489	6.69875		19.1371	5.25491
																															19.1689	6.69791		19.1571	5.38366
																															19.189	6.70153		19.1772	5.43194
																															19.209	6.70107		19.1973	5.31928
																															19.2291	6.70163		19.2173	5.35684
																															19.2492	6.70166		19.2374	5.271
																															19.2692	6.70369		19.2574	5.29246
																															19.2893	6.70317		19.2775	5.28173
																															19.3093	6.70116		19.2975	5.31392
																															19.3294	6.69854		19.3176	5.21736
																															19.3494	6.70113		19.3376	5.1959
																															19.3695	6.70722		19.3577	5.23882
																															19.3895	6.69843		19.3777	5.16908
																															19.4096	6.69266		19.3978	5.07789
																															19.4296	6.68947		19.4179	5.18517
																															19.4497	6.68662		19.4379	5.22809
																															19.4698	6.68587		19.458	5.05643
																															19.4898	6.68544		19.478	5.10471
																															19.5099	6.68398		19.4981	5.16908
																															19.5299	6.68374		19.5181	5.11544
																															19.55	6.68778		19.5382	5.16372
																															19.57	6.68685		19.5582	5.17981
																															19.5901	6.68594		19.5783	5.0457
																															19.6101	6.68631		19.5983	5.1208
																															19.6302	6.68671		19.6184	5.15835
																															19.6502	6.6887		19.6384	5.02961
																															19.6703	6.68856		19.6585	5.05643
																															19.6903	6.69286		19.6786	5.07252
																															19.7104	6.69403		19.6986	5.13153
																															19.7305	6.6958		19.7187	5.09934
																															19.7505	6.69441		19.7387	4.99205
																															19.7706	6.69547		19.7588	5.02424
																															19.7906	6.69362		19.7788	5.17445
																															19.8107	6.69399		19.7989	5.02424
																															19.8307	6.69493		19.8189	5.07252
																															19.8508	6.69767		19.839	5.00278
																															19.8708	6.69772		19.859	5.11544
																															19.8909	6.70015		19.8791	4.88477
																															19.9109	6.69343		19.8992	5.07252
																															19.931	6.68879		19.9192	5.06716
																															19.9511	6.68971		19.9393	11.8907
																															19.9711	6.69282		19.9593	32.8548
																															19.9912	6.69312		19.9794	37.2805
																															20.0112	6.69218		19.9994	41.0088
																															20.0313	6.6861		20.0195	44.4205
																															20.0513	6.68977		20.0395	47.4783
																															20.0714	6.68966		20.0596	50.1604
																															20.0914	6.69101		20.0797	52.5905
																															20.1115	6.69529		20.0997	54.7631
																															20.1316	6.69655		20.1198	56.5656
																															20.1516	6.68658		20.1398	58.1749
																															20.1716	6.68872		20.1599	59.4677
																															20.1917	6.6915		20.1799	60.7874
																															20.2118	6.69429		20.2	61.8281
																															20.2318	6.69193		20.22	62.4611
																															20.2519	6.69028		20.2401	63.3033
																															20.2719	6.69136		20.2601	63.9577
																															20.292	6.6926		20.2802	64.403
																															20.312	6.69406		20.3002	64.7088
																															20.3321	6.6947		20.3203	65.0199
																															20.3521	6.69458		20.3404	65.2881
																															20.3722	6.69272		20.3604	65.5939
																															20.3923	6.6925		20.3805	65.6261
																															20.4123	6.68925		20.4005	65.6744
																															20.4324	6.68987		20.4206	65.8192
																															20.4524	6.68937		20.4406	65.8997
																															20.4725	6.68939		20.4607	65.7763
																															20.4925	6.68853		20.4807	65.8836
																															20.5126	6.68928		20.5008	65.8889
																															20.5326	6.69082		20.5208	65.8246
																															20.5527	6.68906		20.5409	65.9479
																															20.5727	6.68702		20.561	65.9694
																															20.5928	6.68821		20.581	65.964
																															20.6129	6.68996		20.6011	65.8568
																															20.6329	6.69125		20.6211	65.7387
																															20.653	6.68876		20.6412	65.5778
																															20.673	6.69124		20.6612	65.7012
																															20.6931	6.69119		20.6813	65.5134
																															20.7131	6.69422		20.7013	65.5027
																															20.7332	6.6967		20.7214	65.5134
																															20.7532	6.69552		20.7415	65.3578
																															20.7733	6.69481		20.7615	65.1755
																															20.7933	6.6954		20.7816	65.3739
																															20.8134	6.71281		20.8016	65.3739
																															20.8334	6.7227		20.8217	65.2452
																															20.8535	6.72822		20.8417	65.1916
																															20.8736	6.73235		20.8618	65.2237
																															20.8936	6.73351		20.8818	65.1433
																															20.9137	6.73066		20.9019	65.1325
																															20.9337	6.7326		20.9219	65.0521
																															20.9538	6.73301		20.942	64.9233
																															20.9738	6.73682		20.9621	64.9877
																															20.9939	6.7357		20.9821	65.036
																															21.0139	6.73555		21.0022	64.9233
																															21.034	6.73378		21.0222	64.8858
																															21.0541	6.7337		21.0423	64.8429
																															21.0741	6.73395		21.0623	64.9984
																															21.0942	6.73383		21.0824	64.9555
																															21.1142	6.73855		21.1024	64.6927
																															21.1343	6.73924		21.1225	65.0253
																															21.1543	6.7407		21.1425	64.7249
																															21.1744	6.73945		21.1626	64.5961
																															21.1944	6.73695		21.1826	64.7624
																															21.2145	6.73545		21.2027	64.7034
																															21.2345	6.73475		21.2228	64.7946
																															21.2546	6.7353		21.2428	64.5854
																															21.2747	6.74216		21.2629	64.6766
																															21.2947	6.73884		21.2829	64.6605
																															21.3148	6.74268		21.303	64.7409
																															21.3348	6.7367		21.323	64.6605
																															21.3549	6.73317		21.3431	64.6658
																															21.3749	6.73207		21.3631	64.7302
																															21.395	6.7363		21.3832	64.6176
																															21.415	6.73296		21.4032	64.6283
																															21.4351	6.73523		21.4233	64.5639
																															21.4551	6.73822		21.4434	64.6015
																															21.4752	6.73599		21.4634	64.5693
																															21.4952	6.73706		21.4835	64.4298
																															21.5153	6.73473		21.5035	64.5049
																															21.5354	6.73605		21.5236	64.5585
																															21.5554	6.7393		21.5436	64.5371
																															21.5755	6.74091		21.5637	64.4137
																															21.5955	6.73871		21.5837	64.5049
																															21.6156	6.73569		21.6038	64.4244
																															21.6356	6.73397		21.6239	64.4835
																															21.6557	6.73234		21.6439	64.4888
																															21.6757	6.73671		21.664	64.3493
																															21.6958	6.73843		21.684	64.3171
																															21.7158	6.73852		21.7041	64.3493
																															21.7359	6.73728		21.7241	64.4298
																															21.756	6.73382		21.7442	64.2045
																															21.776	6.73284		21.7642	64.3386
																															21.7961	6.73289		21.7843	64.2367
																															21.8161	6.73157		21.8043	64.2367
																															21.8362	6.73147		21.8244	64.1777
																															21.8562	6.73041		21.8444	64.1509
																															21.8763	6.72813		21.8645	64.1294
																															21.8963	6.73014		21.8846	64.1723
																															21.9164	6.7317		21.9046	64.3118
																															21.9365	6.73563		21.9247	64.1401
																															21.9565	6.73396		21.9447	64.1723
																															21.9766	6.7312		21.9648	64.1777
																															21.9966	6.73128		21.9848	64.1509
																															22.0167	6.73059		22.0049	64.0758
																															22.0367	6.72935		22.0249	64.0758
																															22.0568	6.72875		22.045	64.2045
																															22.0768	6.7281		22.065	64.0006
																															22.0969	6.7324		22.0851	64.1026
																															22.1169	6.72797		22.1051	64.1026
																															22.137	6.72959		22.1252	63.9738
																															22.1571	6.72985		22.1453	64.1401
																															22.1771	6.72731		22.1653	64.0758
																															22.1972	6.73173		22.1854	64.0758
																															22.2172	6.7331		22.2054	63.9792
																															22.2373	6.7317		22.2255	63.9953
																															22.2573	6.73312		22.2455	63.8773
																															22.2774	6.73395		22.2656	63.8934
																															22.2974	6.73385		22.2857	63.8934
																															22.3175	6.73144		22.3057	63.8558
																															22.3375	6.73163		22.3258	63.9685
																															22.3576	6.73312		22.3458	63.8505
																															22.3776	6.73085		22.3659	63.9041
																															22.3977	6.73153		22.3859	63.8773
																															22.4178	6.73119		22.406	63.8451
																															22.4378	6.73027		22.426	63.7324
																															22.4579	6.73033		22.4461	52.0058
																															22.4779	6.72873		22.4661	39.2278
																															22.498	6.72978		22.4862	34.6573
																															22.518	6.72807		22.5063	31.2348
																															22.5381	6.72638		22.5263	28.0376
																															22.5581	6.72668		22.5464	25.5217
																															22.5782	6.72569		22.5664	23.2203
																															22.5983	6.72464		22.5865	21.2677
																															22.6183	6.72233		22.6065	19.5511
																															22.6384	6.72168		22.6266	18.0759
																															22.6584	6.72319		22.6466	16.7723
																															22.6785	6.72423		22.6667	15.5707
																															22.6985	6.72323		22.6867	14.53
																															22.7186	6.72477		22.7068	13.559
																															22.7386	6.72315		22.7268	12.867
																															22.7587	6.72197		22.7469	12.0516
																															22.7787	6.72264		22.767	11.4347
																															22.7988	6.72208		22.787	10.9466
																															22.8189	6.7213		22.8071	10.5657
																															22.8389	6.72252		22.8271	10.0346
																															22.859	6.71906		22.8472	9.44452
																															22.879	6.7177		22.8672	9.12266
																															22.8991	6.73015		22.8873	8.81688
																															22.9191	6.73232		22.9073	8.50038
																															22.9392	6.71872		22.9274	8.24289
																															22.9592	6.72412		22.9474	8.00149
																															22.9793	6.71876		22.9675	7.81374
																															22.9993	6.72102		22.9876	7.69572
																															23.0194	6.71887		23.0076	7.37922
																															23.0394	6.71985		23.0277	7.28803
																															23.0595	6.72055		23.0477	7.17001
																															23.0796	6.71742		23.0678	6.9608
																															23.0996	6.71959		23.0878	6.87497
																															23.1197	6.72397		23.1079	6.76768
																															23.1397	6.72189		23.1279	6.6443
																															23.1598	6.72212		23.148	6.63893
																															23.1798	6.72197		23.1681	6.66039
																															23.1999	6.72061		23.1881	6.57456
																															23.2199	6.72031		23.2081	6.37607
																															23.24	6.71974		23.2282	6.25806
																															23.26	6.7177		23.2483	6.28488
																															23.2801	6.71756		23.2683	6.22051
																															23.3002	6.71725		23.2884	6.08103
																															23.3202	6.68106		23.3084	6.11858
																															23.3403	6.67074		23.3285	6.07567
																															23.3603	6.66901		23.3485	5.95765
																															23.3804	6.66786		23.3686	5.88255
																															23.4004	6.66456		23.3886	6.0703
																															23.4205	6.66055		23.4087	6.00593
																															23.4405	6.6594		23.4288	6.01129
																															23.4606	6.65636		23.4488	5.83963
																															23.4807	6.65726		23.4689	5.78062
																															23.5007	6.65483		23.4889	5.79672
																															23.5208	6.65416		23.509	5.845
																															23.5408	6.65366		23.529	5.89328
																															23.5609	6.65555		23.5491	5.79672
																															23.5809	6.65619		23.5691	5.7538
																															23.601	6.65364		23.5892	5.65724
																															23.621	6.65384		23.6092	5.75917
																															23.6411	6.65362		23.6293	5.65188
																															23.6611	6.65428		23.6493	5.57678
																															23.6812	6.6542		23.6694	5.63578
																															23.7013	6.65231		23.6895	5.68407
																															23.7213	6.64999		23.7095	5.63042
																															23.7414	6.651		23.7296	5.70552
																															23.7614	6.64895		23.7496	5.57678
																															23.7815	6.65013		23.7697	5.50167
																															23.8015	6.65137		23.7897	5.59823
																															23.8216	6.65042		23.8098	5.56068
																															23.8416	6.65478		23.8298	5.5124
																															23.8617	6.65433		23.8499	5.45339
																															23.8817	6.65001		23.8699	5.43194
																															23.9018	6.65005		23.89	5.55532
																															23.9218	6.65383		23.9101	5.43194
																															23.9419	6.65438		23.9301	5.44803
																															23.962	6.65526		23.9502	5.43194
																															23.982	6.65391		23.9702	5.31392
																															24.0021	6.65407		23.9903	5.43194
																															24.0221	6.65545		24.0103	5.30319
																															24.0422	6.65609		24.0304	5.38366
																															24.0622	6.65694		24.0504	5.28173
																															24.0823	6.65633		24.0705	5.31392
																															24.1023	6.65462		24.0906	5.30856
																															24.1224	6.65186		24.1106	5.33001
																															24.1425	6.65258		24.1307	5.32465
																															24.1625	6.65122		24.1507	5.39439
																															24.1826	6.65046		24.1708	5.30856
																															24.2026	6.65416		24.1908	5.212
																															24.2227	6.65689		24.2109	5.31392
																															24.2427	6.65918		24.2309	5.22273
																															24.2628	6.65559		24.251	5.39975
																															24.2828	6.6539		24.271	5.30856
																															24.3029	6.65426		24.2911	5.20663
																															24.3229	6.65301		24.3112	5.23882
																															24.343	6.65125		24.3312	5.14226
																															24.3631	6.6514		24.3513	5.26564
																															24.3831	6.65463		24.3713	5.21736
																															24.4032	6.65536		24.3914	5.00815
																															24.4232	6.65327		24.4114	5.19054
																															24.4433	6.65531		24.4315	5.25491
																															24.4633	6.65351		24.4515	5.23345
																															24.4834	6.65224		24.4716	5.20663
																															24.5034	6.653		24.4916	5.1959
																															24.5235	6.65355		24.5117	5.11007
																															24.5435	6.65216		24.5317	5.212
																															24.5636	6.65841		24.5518	5.15299
																															24.5836	6.65446		24.5719	5.1208
																															24.6037	6.65302		24.5919	5.05643
																															24.6238	6.65093		24.612	5.23345
																															24.6438	6.65258		24.632	5.11007
																															24.6639	6.6554		24.6521	5.20127
																															24.6839	6.65452		24.6721	5.20127
																															24.704	6.65222		24.6922	5.01351
																															24.724	6.65291		24.7122	5.02961
																															24.7441	6.65043		24.7323	4.96523
																															24.7641	6.65364		24.7523	5.12617
																															24.7842	6.65617		24.7724	5.09398
																															24.8042	6.6568		24.7925	5.00278
																															24.8243	6.65482		24.8125	4.97596
																															24.8444	6.65336		24.8326	4.97596
																															24.8644	6.65346		24.8526	4.95987
																															24.8845	6.65375		24.8727	4.97596
																															24.9045	6.6506		24.8927	4.91159
																															24.9246	6.65192		24.9128	4.94378
																															24.9446	6.65189		24.9328	5.76453
																															24.9647	6.65167		24.9529	29.3948
																															24.9847	6.6495		24.973	35.9394
																															25.0048	6.64894		24.993	39.9949
																															25.0249	6.65061		25.0131	43.4174
																															25.0449	6.64863		25.0331	46.5717
																															25.065	6.6476		25.0532	49.4899
																															25.085	6.64987		25.0732	51.8878
																															25.1051	6.64858		25.0933	54.1409
																															25.1251	6.65245		25.1133	56.0774
																															25.1452	6.6522		25.1334	57.7404
																															25.1652	6.65191		25.1534	59.2371
																															25.1853	6.65107		25.1735	60.5245
																															25.2053	6.64972		25.1935	61.5759
																															25.2254	6.64925		25.2136	62.386
																															25.2455	6.65189		25.2337	63.0833
																															25.2655	6.64994		25.2537	63.6842
																															25.2856	6.65142		25.2738	64.2742
																															25.3056	6.65276		25.2938	64.7141
																															25.3257	6.65464		25.3139	64.9072
																															25.3457	6.65059		25.3339	65.2988
																															25.3658	6.65097		25.354	65.5456
																															25.3858	6.64997		25.374	65.5027
																															25.4059	6.64902		25.3941	65.7334
																															25.4259	6.65157		25.4141	65.7334
																															25.446	6.6503		25.4342	65.8621
																															25.466	6.64975		25.4543	65.9479
																															25.4861	6.64767		25.4743	65.846
																															25.5062	6.65099		25.4944	65.8782
																															25.5262	6.65117		25.5144	65.8085
																															25.5463	6.6513		25.5345	65.964
																															25.5663	6.65142		25.5545	65.8675
																															25.5864	6.65084		25.5746	65.8138
																															25.6064	6.65268		25.5946	65.7065
																															25.6265	6.65313		25.6147	65.846
																															25.6465	6.64967		25.6348	65.7924
																															25.6666	6.64652		25.6548	65.6529
																															25.6867	6.64629		25.6749	65.4973
																															25.7067	6.64814		25.6949	65.4973
																															25.7268	6.64781		25.715	65.492
																															25.7468	6.64833		25.735	65.3042
																															25.7669	6.64757		25.7551	65.3471
																															25.7869	6.64603		25.7751	65.2506
																															25.807	6.657		25.7952	65.2774
																															25.827	6.6745		25.8152	65.272
																															25.8471	6.68044		25.8353	65.0789
																															25.8671	6.68444		25.8554	65.1325
																															25.8872	6.68664		25.8754	65.0575
																															25.9073	6.68853		25.8955	65.1325
																															25.9273	6.69299		25.9155	65.0253
																															25.9474	6.6939		25.9356	65.0306
																															25.9674	6.69678		25.9556	65.0092
																															25.9875	6.69535		25.9757	64.9931
																															26.0075	6.69715		25.9957	64.8161
																															26.0276	6.69592		26.0158	64.8375
																															26.0476	6.69536		26.0358	64.8536
																															26.0677	6.69707		26.0559	64.8858
																															26.0877	6.70073		26.0759	64.7999
																															26.1078	6.70193		26.096	64.8697
																															26.1278	6.70247		26.1161	64.58
																															26.1479	6.70383		26.1361	64.8107
																															26.168	6.69941		26.1562	64.6873
																															26.188	6.70182		26.1762	64.7195
																															26.2081	6.70107		26.1963	64.6015
																															26.2281	6.70063		26.2163	64.639
																															26.2482	6.69843		26.2364	64.6873
																															26.2682	6.69533		26.2564	64.6015
																															26.2883	6.69678		26.2765	64.5156
																															26.3083	6.69672		26.2965	64.5585
																															26.3284	6.69692		26.3166	64.58
																															26.3484	6.69714		26.3367	64.4781
																															26.3685	6.6998		26.3567	64.4942
																															26.3886	6.70084		26.3768	64.4298
																															26.4086	6.69828		26.3968	64.5103
																															26.4287	6.70054		26.4169	64.4942
																															26.4487	6.6971		26.4369	64.5049
																															26.4688	6.69815		26.457	64.4191
																															26.4888	6.69522		26.477	64.2367
																															26.5089	6.69802		26.4971	64.4888
																															26.5289	6.69688		26.5172	64.3976
																															26.549	6.69866		26.5372	64.3171
																															26.5691	6.70142		26.5573	64.285
																															26.5891	6.70129		26.5773	64.2582
																															26.6092	6.69827		26.5974	64.3547
																															26.6292	6.69764		26.6174	64.285
																															26.6493	6.69912		26.6375	64.2635
																															26.6693	6.69901		26.6575	64.1669
																															26.6894	6.6981		26.6776	64.1401
																															26.7094	6.69692		26.6976	64.3064
																															26.7295	6.69496		26.7177	64.1938
																															26.7495	6.69392		26.7377	64.1187
																															26.7696	6.69553		26.7578	64.1079
																															26.7897	6.69615		26.7779	64.124
																															26.8097	6.69506		26.7979	64.2528
																															26.8298	6.69533		26.818	64.0275
																															26.8498	6.69665		26.838	64.0114
																															26.8699	6.69505		26.8581	64.0758
																															26.8899	6.69233		26.8781	64.0275
																															26.91	6.69074		26.8982	64.1455
																															26.93	6.68996		26.9182	64.0811
																															26.9501	6.69139		26.9383	64.0221
																															26.9701	6.69225		26.9583	64.0382
																															26.9902	6.69174		26.9784	64.0972
																															27.0102	6.69026		26.9985	63.9685
																															27.0303	6.69382		27.0185	63.9524
																															27.0504	6.69355		27.0386	63.8934
																															27.0704	6.69225		27.0586	64.0597
																															27.0905	6.6902		27.0787	64.0114
																															27.1105	6.68774		27.0987	63.9041
																															27.1306	6.68538		27.1188	63.9095
																															27.1506	6.68388		27.1388	63.888
																															27.1707	6.68591		27.1589	64.0275
																															27.1907	6.6864		27.179	63.947
																															27.2108	6.68518		27.199	63.9256
																															27.2309	6.684		27.2191	63.9148
																															27.2509	6.68476		27.2391	63.9041
																															27.271	6.68569		27.2592	63.7807
																															27.291	6.68615		27.2792	63.9631
																															27.3111	6.68369		27.2993	63.8558
																															27.3311	6.68197		27.3193	63.7754
																															27.3512	6.68189		27.3394	63.8558
																															27.3712	6.68088		27.3594	63.8558
																															27.3913	6.67824		27.3795	63.7271
																															27.4113	6.67897		27.3995	63.7807
																															27.4314	6.67934		27.4196	63.7378
																															27.4515	6.68023		27.4397	58.2446
																															27.4715	6.67961		27.4597	41.2931
																															27.4916	6.67988		27.4798	36.1379
																															27.5116	6.67986		27.4998	32.3023
																															27.5317	6.68031		27.5199	29.0783
																															27.5517	6.68245		27.5399	26.1976
																															27.5718	6.68244		27.56	23.8802
																															27.5918	6.68348		27.58	21.7988
																															27.6119	6.67916		27.6001	19.9963
																															27.6319	6.67903		27.6201	18.5694
																															27.652	6.67972		27.6402	17.3409
																															27.672	6.67817		27.6603	15.9784
																															27.6921	6.67817		27.6803	14.8304
																															27.7122	6.67867		27.7004	13.8916
																															27.7322	6.67911		27.7204	13.0655
																															27.7523	6.67873		27.7405	12.3735
																															27.7723	6.67862		27.7605	11.7405
																															27.7924	6.67887		27.7806	11.0914
																															27.8124	6.68139		27.8006	10.555
																															27.8325	6.68046		27.8207	10.1151
																															27.8525	6.68441		27.8407	9.64837
																															27.8726	6.68518		27.8608	9.38551
																															27.8926	6.68416		27.8808	8.9349
																															27.9127	6.68177		27.9009	8.65059
																															27.9328	6.6805		27.921	8.26435
																															27.9528	6.68101		27.941	8.28581
																															27.9729	6.67761		27.9611	7.88348
																															27.9929	6.6787		27.9811	7.68499
																															28.013	6.67842		28.0012	7.49187
																															28.033	6.67921		28.0212	7.40604
																															28.0531	6.67822		28.0413	7.07345
																															28.0731	6.68025		28.0613	7.25584
																															28.0932	6.67852		28.0814	6.95543
																															28.1133	6.67835		28.1014	6.79986
																															28.1333	6.6788		28.1215	6.75158
																															28.1534	6.67886		28.1416	6.67648
																															28.1734	6.67977		28.1616	6.57456
																															28.1935	6.67908		28.1817	6.51555
																															28.2135	6.67779		28.2017	6.3868
																															28.2336	6.67904		28.2218	6.35998
																															28.2536	6.68007		28.2418	6.21514
																															28.2737	6.67976		28.2619	6.17223
																															28.2937	6.68204		28.2819	6.18832
																															28.3138	6.65315		28.302	6.05957
																															28.3339	6.63466		28.3221	6.10249
																															28.3539	6.62915		28.3421	6.01129
																															28.374	6.6245		28.3622	6.11858
																															28.394	6.6204		28.3822	5.96301
																															28.4141	6.61629		28.4023	5.98984
																															28.4341	6.61777		28.4223	5.9952
																															28.4542	6.61536		28.4424	5.92546
																															28.4742	6.61536		28.4624	5.93083
																															28.4943	6.61377		28.4825	5.90401
																															28.5143	6.61482		28.5025	5.9952
																															28.5344	6.61323		28.5226	5.88791
																															28.5544	6.6114		28.5426	5.79135
																															28.5745	6.61145		28.5627	5.74844
																															28.5946	6.60612		28.5828	5.8289
																															28.6146	6.60768		28.6028	5.74307
																															28.6347	6.60816		28.6229	5.68943
																															28.6547	6.61064		28.6429	5.7538
																															28.6748	6.60927		28.663	5.58214
																															28.6948	6.60716		28.683	5.60896
																															28.7149	6.60735		28.7031	5.55532
																															28.7349	6.60746		28.7231	5.64115
																															28.755	6.60886		28.7432	5.55532
																															28.775	6.60904		28.7632	5.44267
																															28.7951	6.60844		28.7833	5.49631
																															28.8151	6.60968		28.8034	5.50704
																															28.8352	6.6079		28.8234	5.51777
																															28.8553	6.61101		28.8435	5.32465
																															28.8753	6.6172		28.8635	5.56068
																															28.8954	6.6135		28.8836	5.49631
																															28.9154	6.6068		28.9036	5.53923
																															28.9355	6.60654		28.9237	5.42657
																															28.9555	6.60626		28.9437	5.49095
																															28.9756	6.60395		28.9638	5.39439
																															28.9956	6.60313		28.9839	5.39975
																															29.0157	6.60754		29.0039	5.4373
																															29.0358	6.60814		29.024	5.28173
																															29.0558	6.60991		29.044	5.20663
																															29.0759	6.6115		29.0641	5.42121
																															29.0959	6.60858		29.0841	5.2871
																															29.116	6.60885		29.1042	5.4373
																															29.136	6.60874		29.1242	5.29783
																															29.1561	6.6098		29.1443	5.17445
																															29.1761	6.61063		29.1643	5.34611
																															29.1962	6.6089		29.1844	5.21736
																															29.2162	6.60936		29.2045	5.29783
																															29.2363	6.61735		29.2245	5.22809
																															29.2564	6.61341		29.2446	5.27637
																															29.2764	6.61177		29.2646	5.37829
																															29.2965	6.61205		29.2847	5.20663
																															29.3165	6.60742		29.3047	5.28173
																															29.3366	6.60683		29.3248	5.19054
																															29.3566	6.60581		29.3448	5.21736
																															29.3767	6.60613		29.3649	5.32465
																															29.3967	6.60802		29.3849	5.24955
																															29.4168	6.60736		29.405	5.24955
																															29.4368	6.60896		29.425	5.08325
																															29.4569	6.60696		29.4451	5.07789
																															29.4769	6.60761		29.4652	5.29246
																															29.497	6.6077		29.4852	5.19054
																															29.5171	6.60935		29.5053	5.08861
																															29.5371	6.60789		29.5253	5.15299
																															29.5572	6.60983		29.5454	5.1208
																															29.5772	6.60931		29.5654	5.17981
																															29.5973	6.61107		29.5855	5.16372
																															29.6173	6.61016		29.6055	5.212
																															29.6374	6.61027		29.6256	5.11544
																															29.6574	6.60963		29.6456	5.06716
																															29.6775	6.60983		29.6657	5.1208
																															29.6975	6.61026		29.6858	5.23345
																															29.7176	6.60947		29.7058	5.09934
																															29.7377	6.60926		29.7259	5.08325
																															29.7577	6.61116		29.7459	5.19054
																															29.7778	6.61039		29.766	4.97596
																															29.7978	6.60917		29.786	5.10471
																															29.8179	6.6113		29.8061	4.98669
																															29.8379	6.61217		29.8261	5.03497
																															29.858	6.61497		29.8462	4.96523
																															29.878	6.61537		29.8663	5.07789
																															29.8981	6.61053		29.8863	5.10471
																															29.9182	6.61192		29.9064	5.08325
																															29.9382	6.60972		29.9264	5.13689
																															29.9583	6.61031		29.9465	20.9834
																															29.9783	6.61301		29.9665	34.5876
																															29.9984	6.61058		29.9866	38.7342
																															30.0184	6.61002		30.0066	42.2479
																															30.0385	6.61169		30.0267	45.5524
																															30.0585	6.60909		30.0467	48.4921
																															30.0786	6.60931		30.0668	51.2119
																															30.0986	6.60941		30.0868	53.2772
																															30.1187	6.60977		30.1069	55.5839
																															30.1388	6.60736		30.127	57.1771
																															30.1588	6.60859		30.147	58.647
																															30.1789	6.61084		30.1671	60.031
																															30.1989	6.60991		30.1871	61.0609
																															30.219	6.61305		30.2072	62.1124
																															30.239	6.61304		30.2272	62.7883
																															30.2591	6.61208		30.2473	63.3301
																															30.2791	6.61273		30.2673	63.9953
																															30.2992	6.61351		30.2874	64.3547
																															30.3192	6.61467		30.3074	64.7785
																															30.3393	6.61269		30.3275	65.1218
																															30.3593	6.61214		30.3476	65.2559
																															30.3794	6.61425		30.3676	65.6261
																															30.3995	6.61263		30.3877	65.7387
																															30.4195	6.60833		30.4077	65.7119
																															30.4396	6.60778		30.4278	65.8568
																															30.4596	6.60818		30.4478	65.6958
																															30.4797	6.61001		30.4679	65.8568
																															30.4997	6.61068		30.4879	65.8728
																															30.5198	6.61192		30.508	65.7709
																															30.5398	6.61386		30.5281	65.905
																															30.5599	6.61672		30.5481	65.7602
																															30.58	6.61586		30.5682	65.7763
																															30.6	6.61323		30.5882	65.8406
																															30.6201	6.61212		30.6083	65.6636
																															30.6401	6.61126		30.6283	65.5724
																															30.6602	6.61189		30.6484	65.6797
																															30.6802	6.61429		30.6684	65.5242
																															30.7003	6.61441		30.6885	65.449
																															30.7203	6.61711		30.7085	65.3578
																															30.7404	6.61966		30.7286	65.3739
																															30.7604	6.61654		30.7487	65.3418
																															30.7805	6.61134		30.7687	65.39
																															30.8006	6.61655		30.7888	65.2398
																															30.8206	6.6439		30.8088	65.2774
																															30.8407	6.64818		30.8289	65.1433
																															30.8607	6.65084		30.8489	65.1486
																															30.8808	6.6514		30.869	65.2774
																															30.9008	6.65416		30.889	65.0521
																															30.9209	6.65346		30.9091	64.9877
																															30.9409	6.65465		30.9291	65.0789
																															30.961	6.65879		30.9492	64.977
																															30.981	6.6584		30.9692	65.0789
																															31.0011	6.65987		30.9893	64.9394
																															31.0211	6.66391		31.0094	64.9341
																															31.0412	6.66365		31.0294	64.8536
																															31.0613	6.66428		31.0495	64.8321
																															31.0813	6.66067		31.0695	64.9126
																															31.1014	6.6611		31.0896	64.9019
																															31.1214	6.66344		31.1096	64.8536
																															31.1415	6.66426		31.1297	64.7356
																															31.1615	6.66426		31.1497	64.8161
																															31.1816	6.66421		31.1698	64.6766
																															31.2016	6.66515		31.1898	64.7463
																															31.2217	6.66601		31.2099	64.5961
																															31.2417	6.66786		31.23	64.6658
																															31.2618	6.6679		31.25	64.6176
																															31.2819	6.66452		31.2701	64.58
																															31.3019	6.66354		31.2901	64.6015
																															31.322	6.66282		31.3102	64.2903
																															31.342	6.66221		31.3302	64.5425
																															31.3621	6.66259		31.3503	64.4191
																															31.3821	6.66418		31.3703	64.462
																															31.4022	6.66511		31.3904	64.4352
																															31.4222	6.66706		31.4105	64.3708
																															31.4423	6.66465		31.4305	64.3762
																															31.4624	6.66551		31.4506	64.3708
																															31.4824	6.66649		31.4706	64.4674
																															31.5025	6.66471		31.4907	64.344
																															31.5225	6.66431		31.5107	64.3654
																															31.5426	6.66196		31.5308	64.3225
																															31.5626	6.66365		31.5508	64.3547
																															31.5827	6.66389		31.5709	64.3601
																															31.6027	6.66189		31.5909	64.3547
																															31.6228	6.66107		31.611	64.3011
																															31.6428	6.66141		31.631	64.3118
																															31.6629	6.66074		31.6511	64.1777
																															31.683	6.66124		31.6712	64.2206
																															31.703	6.66219		31.6912	64.2474
																															31.7231	6.65972		31.7113	64.2528
																															31.7431	6.66103		31.7313	64.2152
																															31.7632	6.66333		31.7514	64.1616
																															31.7832	6.66111		31.7714	64.0704
																															31.8033	6.66227		31.7915	64.1669
																															31.8233	6.66233		31.8115	64.1562
																															31.8434	6.66153		31.8316	64.2903
																															31.8634	6.66309		31.8516	64.2206
																															31.8835	6.66165		31.8717	64.2796
																															31.9035	6.66031		31.8918	64.2045
																															31.9236	6.6609		31.9118	64.1884
																															31.9437	6.66226		31.9319	64.1509
																															31.9637	6.65876		31.9519	64.1294
																															31.9838	6.65763		31.972	64.1026
																															32.0038	6.65866		31.992	64.0918
																															32.0239	6.65762		32.0121	64.1294
																															32.0439	6.65673		32.0321	64.0489
																															32.064	6.65619		32.0522	64.1079
																															32.084	6.65793		32.0722	63.9524
																															32.1041	6.65754		32.0923	63.9524
																															32.1242	6.65737		32.1124	64.0328
																															32.1442	6.65717		32.1324	63.9577
																															32.1643	6.65682		32.1525	64.0704
																															32.1843	6.65555		32.1725	63.9792
																															32.2044	6.65583		32.1926	63.9899
																															32.2244	6.6533		32.2126	63.8612
																															32.2445	6.65177		32.2327	63.9792
																															32.2645	6.64923		32.2527	63.888
																															32.2846	6.65131		32.2728	63.947
																															32.3046	6.65336		32.2929	63.7485
																															32.3247	6.65255		32.3129	63.8505
																															32.3447	6.65062		32.333	63.8719
																															32.3648	6.65047		32.353	63.829
																															32.3849	6.65		32.3731	63.9524
																															32.4049	6.64875		32.3931	63.6734
																															32.425	6.65238		32.4132	63.7968
																															32.445	6.653		32.4332	63.1262
																															32.4651	6.65136		32.4533	44.56
																															32.4851	6.65261		32.4733	37.6238
																															32.5052	6.65229		32.4934	33.2786
																															32.5252	6.65241		32.5134	29.899
																															32.5453	6.65046		32.5335	27.0988
																															32.5654	6.64753		32.5536	24.6795
																															32.5854	6.64799		32.5736	22.4801
																															32.6055	6.64999		32.5937	20.6025
																															32.6255	6.6477		32.6137	18.9932
																															32.6456	6.64634		32.6338	17.5502
																															32.6656	6.64855		32.6538	16.3432
																															32.6857	6.64659		32.6739	15.2327
																															32.7057	6.64543		32.6939	14.2242
																															32.7258	6.64532		32.714	13.382
																															32.7458	6.64464		32.7341	12.5022
																															32.7659	6.64546		32.7541	11.8585
																															32.7859	6.65178		32.7741	11.3435
																															32.806	6.64856		32.7942	10.85
																															32.8261	6.65029		32.8143	10.3136
																															32.8461	6.64739		32.8343	9.8093
																															32.8662	6.64642		32.8544	9.44452
																															32.8862	6.64575		32.8744	9.07438
																															32.9063	6.6457		32.8945	8.84371
																															32.9263	6.64882		32.9145	8.58085
																															32.9464	6.65453		32.9346	8.31263
																															32.9664	6.64945		32.9547	8.12488
																															32.9865	6.64577		32.9747	7.88884
																															33.0065	6.64631		32.9948	7.55625
																															33.0266	6.64385		33.0148	7.32558
																															33.0467	6.64292		33.0349	7.29875
																															33.0667	6.64111		33.0549	7.04126
																															33.0868	6.64205		33.075	7.05199
																															33.1068	6.64378		33.095	7.03053
																															33.1269	6.64441		33.1151	6.6443
																															33.1469	6.64558		33.1351	6.77841
																															33.167	6.64477		33.1552	6.60138
																															33.187	6.64326		33.1752	6.59602
																															33.2071	6.63894		33.1953	6.51019
																															33.2272	6.64192		33.2154	6.44581
																															33.2472	6.64213		33.2354	6.28488
																															33.2673	6.64217		33.2555	6.39753
																															33.2873	6.64109		33.2755	6.25269
																															33.3074	6.62615		33.2956	6.23124
																															33.3274	6.59852		33.3156	6.03812
																															33.3475	6.59099		33.3357	6.22051
																															33.3675	6.58822		33.3557	6.17223
																															33.3876	6.58675		33.3758	6.01129
																															33.4076	6.5842		33.3958	6.02202
																															33.4277	6.58213		33.4159	5.97374
																															33.4477	6.58158		33.4359	6.09176
																															33.4678	6.57839		33.456	5.97911
																															33.4879	6.57471		33.4761	5.93619
																															33.5079	6.57491		33.4961	5.91474
																															33.528	6.57656		33.5162	5.8289
																															33.548	6.58054		33.5362	5.71089
																															33.5681	6.58072		33.5563	5.66797
																															33.5881	6.57892		33.5763	5.86646
																															33.6082	6.576		33.5964	5.83963
																															33.6282	6.57577		33.6164	5.72162
																															33.6483	6.57347		33.6365	5.63578
																															33.6683	6.56871		33.6566	5.70552
																															33.6884	6.57053		33.6766	5.59823
																															33.7085	6.57045		33.6967	5.56605
																															33.7285	6.57179		33.7167	5.61969
																															33.7486	6.57402		33.7368	5.63578
																															33.7686	6.57336		33.7568	5.58751
																															33.7887	6.57267		33.7769	5.42657
																															33.8087	6.57093		33.7969	5.5124
																															33.8288	6.56991		33.817	5.53923
																															33.8488	6.56805		33.837	5.42121
																															33.8689	6.56666		33.8571	5.52313
																															33.889	6.56896		33.8772	5.46412
																															33.909	6.56833		33.8972	5.5285
																															33.9291	6.56772		33.9173	5.45876
																															33.9491	6.56911		33.9373	5.37293
																															33.9692	6.57039		33.9574	5.35147
																															33.9892	6.57347		33.9774	5.37293
																															34.0093	6.57554		33.9975	5.44267
																															34.0293	6.57352		34.0175	5.37293
																															34.0494	6.57262		34.0376	5.29783
																															34.0694	6.57408		34.0576	5.38902
																															34.0895	6.57328		34.0777	5.44267
																															34.1095	6.57405		34.0977	5.40512
																															34.1296	6.5751		34.1178	5.46412
																															34.1497	6.57472		34.1379	5.31928
																															34.1697	6.57781		34.1579	5.42657
																															34.1898	6.57805		34.178	5.38902
																															34.2098	6.57928		34.198	5.31392
																															34.2299	6.57724		34.2181	5.29783
																															34.2499	6.57849		34.2381	5.27637
																															34.27	6.57558		34.2582	5.30856
																															34.29	6.57793		34.2782	5.32465
																															34.3101	6.57559		34.2983	5.21736
																															34.3302	6.57667		34.3184	5.2871
																															34.3502	6.57497		34.3384	5.2871
																															34.3703	6.5734		34.3585	5.20127
																															34.3903	6.57352		34.3785	5.20663
																															34.4104	6.57326		34.3986	5.19054
																															34.4304	6.57259		34.4186	5.31392
																															34.4505	6.57497		34.4387	5.19054
																															34.4705	6.57472		34.4587	5.28173
																															34.4906	6.57579		34.4788	5.25491
																															34.5106	6.57471		34.4988	5.27637
																															34.5307	6.57478		34.5189	5.33538
																															34.5508	6.57285		34.5389	5.23882
																															34.5708	6.57283		34.559	5.30319
																															34.5909	6.56994		34.5791	5.14226
																															34.6109	6.57223		34.5991	5.20127
																															34.631	6.57285		34.6192	5.14762
																															34.651	6.57301		34.6392	5.07252
																															34.6711	6.57578		34.6593	5.06179
																															34.6911	6.57525		34.6793	5.20127
																															34.7112	6.57459		34.6994	5.07789
																															34.7312	6.57606		34.7194	5.09934
																															34.7513	6.5744		34.7395	4.8955
																															34.7713	6.57541		34.7595	5.11544
																															34.7914	6.57726		34.7796	5.09398
																															34.8115	6.57526		34.7997	4.99742
																															34.8315	6.5742		34.8197	5.12617
																															34.8516	6.57587		34.8398	5.15299
																															34.8716	6.57464		34.8598	5.11544
																															34.8917	6.57745		34.8799	4.93305
																															34.9117	6.57808		34.8999	5.09934
																															34.9318	6.57793		34.92	5.09398
																															34.9518	6.57595		34.94	12.4218
																															34.9719	6.57688		34.9601	32.9836
																															34.992	6.57363		34.9802	37.3663
																															35.012	6.57538		35.0002	41.1965
																															35.0321	6.57324		35.0203	44.5064
																															35.0521	6.57121		35.0403	47.5641
																															35.0722	6.57407		35.0604	50.4877
																															35.0922	6.57483		35.0804	52.7246
																															35.1123	6.57395		35.1005	54.9241
																															35.1323	6.57329		35.1205	56.6299
																															35.1524	6.57267		35.1406	58.2178
																															35.1724	6.57549		35.1606	59.6608
																															35.1925	6.57558		35.1807	60.8303
																															35.2126	6.57534		35.2007	61.7959
																															35.2326	6.57372		35.2208	62.5737
																															35.2527	6.57336		35.2409	63.2657
																															35.2727	6.57457		35.2609	63.7378
																															35.2928	6.57516		35.281	64.1723
																															35.3128	6.57459		35.301	64.6766
																															35.3329	6.57563		35.3211	64.9877
																															35.3529	6.57656		35.3411	65.331
																															35.373	6.57739		35.3612	65.3418
																															35.393	6.57754		35.3812	65.5992
																															35.4131	6.57667		35.4013	65.6529
																															35.4331	6.57445		35.4213	65.5402
																															35.4532	6.57345		35.4414	65.6207
																															35.4733	6.5759		35.4615	65.5456
																															35.4933	6.57643		35.4815	65.669
																															35.5134	6.57841		35.5016	65.7924
																															35.5334	6.57616		35.5216	65.6368
																															35.5535	6.57321		35.5417	65.787
																															35.5735	6.57484		35.5617	65.7065
																															35.5936	6.57516		35.5818	65.7709
																															35.6136	6.57383		35.6018	65.7334
																															35.6337	6.57211		35.6219	65.5992
																															35.6538	6.57086		35.642	65.6046
																															35.6738	6.57107		35.662	65.4759
																															35.6939	6.57136		35.6821	65.4383
																															35.7139	6.57204		35.7021	65.4061
																															35.734	6.57374		35.7222	65.4437
																															35.754	6.57439		35.7422	65.2988
																															35.7741	6.57515		35.7623	65.2452
																															35.7941	6.57401		35.7823	65.3096
																															35.8142	6.59693		35.8024	65.2291
																															35.8342	6.60675		35.8224	65.2345
																															35.8543	6.61034		35.8425	65.2077
																															35.8743	6.61013		35.8625	65.0306
																															35.8944	6.61479		35.8826	65.1916
																															35.9145	6.61485		35.9027	65.0628
																															35.9345	6.61711		35.9227	64.977
																															35.9546	6.61912		35.9428	64.9019
																															35.9746	6.62254		35.9628	64.8804
																															35.9947	6.6226		35.9829	65.1647
																															36.0147	6.62362		36.0029	64.9448
																															36.0348	6.62531		36.023	64.859
																															36.0548	6.62286		36.043	64.9019
																															36.0749	6.62486		36.0631	64.8911
																															36.0949	6.62524		36.0832	64.7517
																															36.115	6.62609		36.1032	64.8268
																															36.1351	6.62446		36.1233	64.7463
																															36.1551	6.62324		36.1433	64.8214
																															36.1752	6.62434		36.1634	64.6712
																															36.1952	6.62744		36.1834	64.7999
																															36.2153	6.6275		36.2035	64.6658
																															36.2353	6.62583		36.2235	64.7463
																															36.2554	6.62608		36.2436	64.6605
																															36.2754	6.62747		36.2636	64.6497
																															36.2955	6.62584		36.2837	64.6605
																															36.3156	6.62506		36.3038	64.5264
																															36.3356	6.62467		36.3238	64.5264
																															36.3557	6.62584		36.3439	64.58
																															36.3757	6.62429		36.3639	64.6658
																															36.3958	6.62492		36.384	64.4888
																															36.4158	6.62341		36.404	64.6176
																															36.4359	6.62224		36.4241	64.4298
																															36.4559	6.62409		36.4441	64.4352
																															36.476	6.62266		36.4642	64.4405
																															36.496	6.62552		36.4842	64.2528
																															36.5161	6.62671		36.5043	64.5103
																															36.5361	6.62498		36.5243	64.5371
																															36.5562	6.62187		36.5444	64.4244
																															36.5763	6.62105		36.5645	64.4727
																															36.5963	6.62099		36.5845	64.3815
																															36.6164	6.61951		36.6046	64.4459
																															36.6364	6.61889		36.6246	64.285
																															36.6565	6.61908		36.6447	64.3869
																															36.6765	6.61718		36.6647	64.3333
																															36.6966	6.61635		36.6848	64.3493
																															36.7166	6.61691		36.7048	64.3171
																															36.7367	6.61547		36.7249	64.2957
																															36.7567	6.6146		36.745	64.2903
																															36.7768	6.6172		36.765	64.1938
																															36.7969	6.6156		36.7851	64.1669
																															36.8169	6.61472		36.8051	64.3064
																															36.837	6.61426		36.8252	64.0006
																															36.857	6.61369		36.8452	64.2045
																															36.8771	6.61572		36.8653	64.2528
																															36.8971	6.61414		36.8853	64.1187
																															36.9172	6.61653		36.9054	64.1455
																															36.9372	6.6159		36.9254	64.1562
																															36.9573	6.61418		36.9455	64.0382
																															36.9774	6.6142		36.9656	64.0972
																															36.9974	6.61484		36.9856	64.0865
																															37.0175	6.61456		37.0057	64.0114
																															37.0375	6.61379		37.0257	63.9792
																															37.0576	6.61313		37.0458	63.9738
																															37.0776	6.61114		37.0658	63.9256
																															37.0977	6.61318		37.0859	63.8773
																															37.1177	6.6123		37.1059	64.0114
																															37.1378	6.61064		37.126	63.9202
																															37.1578	6.61071		37.146	63.9685
																															37.1779	6.6098		37.1661	63.8612
																															37.1979	6.6177		37.1861	63.9685
																															37.218	6.61449		37.2062	63.8826
																															37.2381	6.60723		37.2263	63.9577
																															37.2581	6.60647		37.2463	63.7754
																															37.2782	6.60491		37.2664	63.8612
																															37.2982	6.60585		37.2864	63.8773
																															37.3183	6.60487		37.3065	63.77
																															37.3383	6.60519		37.3265	63.8934
																															37.3584	6.60357		37.3466	63.7754
																															37.3784	6.60671		37.3666	63.9256
																															37.3985	6.60413		37.3867	63.7914
																															37.4186	6.60713		37.4068	63.9363
																															37.4386	6.61232		37.4268	63.7002
																															37.4587	6.6092		37.4469	51.2709
																															37.4787	6.60483		37.4669	39.3404
																															37.4988	6.60456		37.487	34.7753
																															37.5188	6.60421		37.507	31.047
																															37.5389	6.60435		37.5271	28.0215
																															37.5589	6.60467		37.5471	25.35
																															37.579	6.6052		37.5672	23.1291
																															37.599	6.60548		37.5872	21.2731
																															37.6191	6.60522		37.6073	19.4706
																															37.6392	6.60599		37.6273	18.0061
																															37.6592	6.60581		37.6474	16.7026
																															37.6793	6.60412		37.6675	15.6243
																															37.6993	6.60626		37.6875	14.6158
																															37.7194	6.60523		37.7076	13.6878
																															37.7394	6.60563		37.7276	12.8509
																															37.7595	6.60383		37.7477	12.1267
																															37.7795	6.60392		37.7677	11.5098
																															37.7996	6.60227		37.7878	10.85
																															37.8196	6.60108		37.8078	10.3243
																															37.8397	6.60361		37.8279	10.0239
																															37.8597	6.60375		37.8479	9.63228
																															37.8798	6.60323		37.868	9.20312
																															37.8999	6.60411		37.8881	8.81152
																															37.9199	6.60402		37.9081	8.51111
																															37.94	6.6003		37.9282	8.35018
																															37.96	6.60216		37.9482	8.09805
																															37.9801	6.60319		37.9683	7.88348
																															38.0001	6.60271		37.9883	7.64744
																															38.0202	6.60218		38.0084	7.5777
																															38.0402	6.60378		38.0284	7.41677
																															38.0603	6.60258		38.0485	7.28266
																															38.0804	6.60045		38.0686	6.97689
																															38.1004	6.60129		38.0886	6.89642
																															38.1205	6.60182		38.1087	6.93934
																															38.1405	6.60016		38.1287	6.73013
																															38.1606	6.59998		38.1488	6.63893
																															38.1806	6.60156		38.1688	6.57992
																															38.2007	6.60051		38.1889	6.51555
																															38.2207	6.60221		38.2089	6.33316
																															38.2408	6.60344		38.229	6.35998
																															38.2608	6.60746		38.249	6.40826
																															38.2809	6.60544		38.2691	6.26879
																															38.301	6.59729		38.2891	6.17759
																															38.321	6.56453		38.3092	6.20441
																															38.3411	6.55337		38.3293	6.04885
																															38.3611	6.54982		38.3493	6.00057
																															38.3812	6.54604		38.3694	6.12931
																															38.4012	6.54213		38.3894	5.90937
																															38.4213	6.54274		38.4095	5.94692
																															38.4413	6.54131		38.4295	5.66261
																															38.4614	6.53922		38.4496	5.82354
																															38.4814	6.53675		38.4696	5.74307
																															38.5015	6.53513		38.4897	5.83963
																															38.5215	6.53592		38.5097	5.81818
																															38.5416	6.53571		38.5298	6.00057
																															38.5617	6.53475		38.5499	5.79135
																															38.5817	6.53618		38.5699	5.82354
																															38.6018	6.53448		38.59	5.57141
																															38.6218	6.5386		38.61	5.78062
																															38.6419	6.53777		38.6301	5.65188
																															38.6619	6.53624		38.6501	5.66261
																															38.682	6.53439		38.6702	5.5285
																															38.702	6.53474		38.6902	5.48558
																															38.7221	6.53538		38.7103	5.48022
																															38.7422	6.53818		38.7304	5.53386
																															38.7622	6.53908		38.7504	5.49095
																															38.7823	6.53646		38.7704	5.50704
																															38.8023	6.53597		38.7905	5.58751
																															38.8224	6.53911		38.8106	5.57141
																															38.8424	6.53627		38.8306	5.38902
																															38.8625	6.5358		38.8507	5.41048
																															38.8825	6.53708		38.8707	5.46412
																															38.9026	6.53864		38.8908	5.3622
																															38.9226	6.54057		38.9108	5.45339
																															38.9427	6.54206		38.9309	5.38366
																															38.9627	6.54052		38.9509	5.41584
																															38.9828	6.5462		38.971	5.49631
																															39.0029	6.53791		38.9911	5.32465
																															39.0229	6.53796		39.0111	5.5124
																															39.043	6.5396		39.0312	5.35684
																															39.063	6.54126		39.0512	5.42657
																															39.0831	6.54348		39.0713	5.33538
																															39.1031	6.54249		39.0913	5.2871
																															39.1232	6.54159		39.1114	5.21736
																															39.1432	6.54393		39.1314	5.30856
																															39.1633	6.54087		39.1515	5.39439
																															39.1833	6.53914		39.1716	5.30319
																															39.2034	6.54084		39.1916	5.3622
																															39.2235	6.53894		39.2116	5.22273
																															39.2435	6.54047		39.2317	5.18517
																															39.2636	6.53821		39.2518	5.32465
																															39.2836	6.53804		39.2718	5.03497
																															39.3037	6.53632		39.2919	5.21736
																															39.3237	6.53804		39.3119	5.17445
																															39.3438	6.53829		39.332	5.20127
																															39.3638	6.54106		39.352	5.20663
																															39.3839	6.53447		39.3721	5.26028
																															39.404	6.5309		39.3922	5.20663
																															39.424	6.53245		39.4122	5.24955
																															39.4441	6.53041		39.4323	5.13153
																															39.4641	6.53114		39.4523	5.22273
																															39.4842	6.53385		39.4724	5.05643
																															39.5042	6.53317		39.4924	5.09934
																															39.5243	6.535		39.5125	5.08861
																															39.5443	6.53966		39.5325	5.11544
																															39.5644	6.54063		39.5526	5.19054
																															39.5844	6.54033		39.5726	5.14226
																															39.6045	6.54132		39.5927	5.09398
																															39.6245	6.54084		39.6127	5.1208
																															39.6446	6.54169		39.6328	5.31392
																															39.6647	6.53851		39.6529	5.06716
																															39.6847	6.54037		39.6729	5.07252
																															39.7048	6.543		39.693	5.13689
																															39.7248	6.54149		39.713	5.04033
																															39.7449	6.54299		39.7331	5.16372
																															39.7649	6.54087		39.7531	5.05643
																															39.785	6.53689		39.7732	5.04033
																															39.805	6.53587		39.7932	5.1959
																															39.8251	6.53709		39.8133	5.00815
																															39.8451	6.53711		39.8333	4.91159
																															39.8652	6.53621		39.8534	4.90622
																															39.8853	6.53841		39.8734	5.00815
																															39.9053	6.5343		39.8935	4.99205
																															39.9254	6.53469		39.9136	4.91159
																															39.9454	6.53551		39.9336	6.0703
																															39.9655	6.53698		39.9537	29.6845
																															39.9855	6.53777		39.9737	36.0252
																															40.0056	6.53919		39.9938	39.8769
																															40.0256	6.5322		40.0138	43.4281
																															40.0457	6.5364		40.0339	46.6521
																															40.0658	6.53756		40.0539	49.3343
[truncated: 27,922 more rows]

## Sheet: Figure 4
Figure 4ci			Figure 4cii			Figure 4di			Figure 4dii			Figure 4ei			Figure 4eii
Time (s)	Signal (a.u.)		Time (s)	Signal (a.u.)		Time (s)	Signal (a.u.)		Time (s)	Signal (a.u.)		Time (s)	Signal (a.u.)		Time (s)	Signal (a.u.)
0.01959	0.25654		0.00407	0.18811		0.0187	0.95528		0.03464	0.2048		0.000126	0.99126		0.01068	0.19872
0.05978	0.17794		0.04425	0.13907		0.05889	0.94587		0.07483	0.32213		0.04031	0.97776		0.05087	0.25748
0.09997	0.23368		0.08444	0.19078		0.09908	0.94089		0.11502	0.42453		0.0805	0.96744		0.09106	0.30556
0.14015	0.2577		0.12463	0.28597		0.13926	0.92739		0.1552	0.49387		0.12069	0.97888		0.13124	0.30342
0.18034	0.32664		0.16482	0.368		0.17945	0.9275		0.19539	0.55147		0.16087	0.97761		0.17143	0.38034
0.22053	0.38184		0.205	0.44493		0.21964	0.94488		0.23558	0.59467		0.20106	0.96633		0.21162	0.41773
0.26071	0.3674		0.24519	0.47905		0.25982	0.9586		0.27576	0.59733		0.24125	0.99254		0.25181	0.42735
0.3009	0.35275		0.28538	0.53235		0.30001	0.96115		0.31595	0.63147		0.28144	1		0.29199	0.48825
0.34109	0.37729		0.32557	0.55783		0.3402	0.97177		0.35614	0.66987		0.32162	0.99285		0.33218	0.54701
0.38128	0.47031		0.36575	0.62869		0.38039	0.97498		0.39633	0.72107		0.36181	0.96347		0.37237	0.60043
0.42146	0.54907		0.40594	0.69711		0.42057	0.9876		0.43651	0.79413		0.402	0.93742		0.41256	0.6047
0.46165	0.6324		0.44613	0.72328		0.46076	0.98982		0.4767	0.94293		0.44218	0.8912		0.45274	0.6421
0.50184	0.70548		0.48632	0.79975		0.50095	0.97808		0.51689	1		0.48237	0.90502		0.49293	0.67735
0.54202	0.73612		0.5265	0.92183		0.54113	0.98196		0.55707	0.64		0.52256	0.87707		0.53312	0.68162
0.58221	0.76863		0.56669	0.95886		0.58132	0.98174		0.59726	0.33173		0.56275	0.89327		0.57331	0.71154
0.6224	0.82327		0.60688	0.72838		0.62151	1		0.63745	0.19253		0.60293	0.87119		0.61349	0.72756
0.66258	0.87263		0.64706	0.25613		0.6617	0.99624		0.67764	0.16587		0.64312	0.87818		0.65368	0.74573
0.70277	0.94852		0.68725	0.12179		0.70188	0.97399		0.71782	0.13387		0.68331	0.88675		0.69387	0.92521
0.74296	0.84384		0.72744	0.1591		0.74207	0.86329		0.75801	0.13387		0.72349	0.86626		0.73405	1
0.78315	0.43491		0.76763	0.20397		0.78226	0.8002		0.7982	0.17067		0.76368	0.83942		0.77424	0.86111
0.82333	0.16876		0.80781	0.25137		0.82244	0.78094		0.83839	0.1904		0.80387	0.82735		0.81443	0.7297
0.86352	0.13084		0.848	0.32352		0.86263	0.78061		0.87857	0.1936		0.84406	0.8156		0.85462	0.47115
0.90371	0.1544		0.88819	0.29903		0.90282	0.78027		0.91876	0.15413		0.88424	0.81719		0.8948	0.26603
0.94389	0.22313		0.92837	0.3164		0.94301	0.78946		0.95895	0.18187		0.92443	0.80257		0.93499	0.25107
0.98408	0.32095		0.96856	0.28744		0.98319	0.7857		0.99913	0.23253		0.96462	0.81274		0.97518	0.33333
1.02427	0.36836		1.00875	0.33876		1.02338	0.75404		1.03932	0.30293		1.0048	0.7932		1.01536	0.39423
1.06446	0.29421		1.04894	0.40165		1.06357	0.73777		1.0795	0.37387		1.04499	0.79479		1.05555	0.44338
1.10464	0.26465		1.08912	0.47572		1.10375	0.73876		1.11969	0.40053		1.08518	0.80305		1.09574	0.48825
1.14483	0.2876		1.12931	0.5392		1.14394	0.75481		1.15988	0.432		1.12537	0.80861		1.13592	0.48825
1.18502	0.39452		1.1695	0.59107		1.18413	0.77861		1.20007	0.51733		1.16555	0.74936		1.17611	0.42735
1.22521	0.50917		1.20968	0.64412		1.22432	0.78492		1.24025	0.5872		1.20574	0.70092		1.2163	0.49252
1.26539	0.57424		1.24987	0.68883		1.2645	0.77795		1.28044	0.6448		1.24593	0.68361		1.25649	0.53526
1.30558	0.62702		1.29006	0.73819		1.30469	0.78658		1.32063	0.7088		1.28611	0.66376		1.29667	0.63141
1.34577	0.69393		1.33024	0.74992		1.34488	0.77507		1.36081	0.74347		1.3263	0.65359		1.33686	0.70513
1.38596	0.72303		1.37043	0.80711		1.38506	0.78902		1.401	0.7744		1.36649	0.64438		1.37705	0.76175
1.42614	0.74566		1.41062	0.88477		1.42525	0.79644		1.44119	0.8384		1.40668	0.64898		1.41723	0.77564
1.46633	0.79313		1.45081	1		1.46544	0.79245		1.48138	0.8816		1.44686	0.679		1.45742	0.76068
1.50652	0.87516		1.49099	0.84783		1.50562	0.79201		1.52156	0.6656		1.48705	0.6493		1.49761	0.76068
1.54671	0.8894		1.53118	0.37508		1.54581	0.79931		1.56175	0.3168		1.52724	0.63961		1.5378	0.79594
1.58689	0.89951		1.57137	0.18217		1.586	0.76146		1.60193	0.11947		1.56742	0.6528		1.57798	0.83974
1.62708	0.91526		1.61155	0.19684		1.62619	0.60748		1.64212	0.12053		1.60761	0.65851		1.61817	0.88141
1.66727	0.95829		1.65174	0.21587		1.66637	0.5269		1.68231	0.14667		1.6478	0.64597		1.65836	0.94658
1.70745	1		1.69193	0.33551		1.70656	0.4917		1.7225	0.22933		1.68799	0.62087		1.69855	0.99252
1.74764	0.98747		1.73211	0.42939		1.74675	0.50996		1.76268	0.25973		1.72817	0.59022		1.73873	0.74786
1.78783	0.64846		1.7723	0.4335		1.78693	0.5104		1.80287	0.30293		1.76836	0.58482		1.77892	0.46688
1.82802	0.14076		1.81249	0.34592		1.82712	0.50465		1.84306	0.29547		1.80855	0.57004		1.81911	0.21795
1.8682	0.0477		1.85268	0.33615		1.86731	0.50476		1.88324	0.26987		1.84874	0.56512		1.85929	0.17415
1.90839	0.11641		1.89286	0.40688		1.9075	0.50343		1.92343	0.2816		1.88892	0.55781		1.89948	0.13568
1.94858	0.18581		1.93305	0.47152		1.94768	0.48284		1.96362	0.35147		1.92911	0.54114		1.93967	0.09402
1.98876	0.21826		1.97324	0.52532		1.98787	0.47255		2.00381	0.41493		1.9693	0.52494		1.97986	0.11539
2.02895	0.27513		2.01342	0.59686		2.02806	0.48052		2.04399	0.45973		2.00948	0.49301		2.02004	0.16667
2.06914	0.29955		2.05361	0.64543		2.06824	0.49048		2.08418	0.4816		2.04967	0.47141		2.06023	0.17308
2.10933	0.30025		2.0938	0.65505		2.10843	0.50753		2.12437	0.50827		2.08986	0.46808		2.10042	0.1688
2.14951	0.30592		2.13398	0.65778		2.14862	0.50542		2.16455	0.54987		2.13005	0.47776		2.1406	0.25321
2.1897	0.33782		2.17417	0.7303		2.18881	0.51815		2.20474	0.5408		2.17023	0.47538		2.18079	0.35577
2.22989	0.42813		2.21436	0.84651		2.22899	0.51826		2.24493	0.60533		2.21042	0.47522		2.22098	0.46261
2.27007	0.50531		2.25455	0.88985		2.26918	0.52114		2.28511	0.66133		2.25061	0.45791		2.26117	0.54808
2.31026	0.57953		2.29473	0.46517		2.30937	0.52745		2.3253	0.7616		2.2908	0.44759		2.30135	0.60256
2.35045	0.60577		2.33492	0.1814		2.34956	0.54173		2.36549	0.84907		2.33099	0.43139		2.34154	0.64103
2.39063	0.62562		2.37511	0.08144		2.38974	0.54406		2.40568	0.712		2.37117	0.41058		2.38173	0.66026
2.43082	0.67804		2.41529	0.12452		2.42993	0.55358		2.44586	0.3584		2.41136	0.44393		2.42191	0.63996
2.47101	0.70491		2.45548	0.20765		2.47012	0.54981		2.48605	0.09973		2.45155	0.47125		2.4621	0.6421
2.5112	0.75339		2.49567	0.30334		2.51031	0.54882		2.52624	0.02133		2.49173	0.45457		2.50229	0.69979
2.55138	0.79464		2.53585	0.30764		2.55049	0.57228		2.56643	0.05173		2.53192	0.43599		2.54247	0.84188
2.59157	0.83635		2.57604	0.31162		2.59068	0.47022		2.60661	0.04427		2.57211	0.43679		2.58266	0.83013
2.63176	0.8899		2.61623	0.25996		2.63087	0.34514		2.6468	0.09173		2.6123	0.43091		2.62285	0.6047
2.67194	0.89598		2.65642	0.24066		2.67105	0.30584		2.68699	0.15573		2.65248	0.41534		2.66303	0.29273
2.71213	0.61244		2.6966	0.31225		2.71124	0.30308		2.72717	0.16587		2.69267	0.38008		2.70322	0.07799
2.75232	0.16664		2.73679	0.46055		2.75143	0.32732		2.76736	0.13387		2.73286	0.3499		2.74341	7.14263e-11
2.79251	0.03487		2.77698	0.58483		2.79162	0.32599		2.80755	0.16747		2.77304	0.32402		2.7836	0.05235
2.83269	0.08257		2.81716	0.60433		2.8318	0.34481		2.84773	0.23307		2.81323	0.31893		2.82378	0.03846
2.87288	0.17573		2.85735	0.61855		2.87199	0.35123		2.88792	0.32		2.85342	0.32243		2.86397	0.12286
2.91307	0.21944		2.89754	0.64267		2.91218	0.33429		2.92811	0.37013		2.89361	0.32116		2.90416	0.14316
2.95326	0.30303		2.93773	0.67811		2.95236	0.33197		2.96829	0.41333		2.93379	0.34339		2.94435	0.17308
2.99344	0.28181		2.97791	0.71327		2.99255	0.34658		3.00848	0.37547		2.97398	0.32402		2.98453	0.22222
3.03363	0.2602		3.0181	0.77875		3.03274	0.34924		3.04867	0.41173		3.01417	0.31909		3.02472	0.26389
3.07382	0.25255		3.05829	0.88322		3.07292	0.37027		3.08886	0.46827		3.05435	0.29971		3.06491	0.30769
3.114	0.30476		3.09847	0.69292		3.11311	0.38864		3.12904	0.51893		3.09454	0.30543		3.1051	0.34081
3.15419	0.44044		3.13866	0.24264		3.1533	0.38776		3.16923	0.58773		3.13473	0.30019		3.14528	0.41667
3.19438	0.54324		3.17885	0.06283		3.19349	0.40336		3.20942	0.6304		3.17492	0.3075		3.18547	0.43697
3.23456	0.58464		3.21903	0.02694		3.23367	0.41078		3.2496	0.6848		3.2151	0.31623		3.22566	0.45086
3.27475	0.59248		3.25922	0.09057		3.27386	0.4213		3.28979	0.77333		3.25529	0.30543		3.26584	0.52244
3.31494	0.64644		3.29941	0.11566		3.31405	0.44067		3.32998	0.8224		3.29548	0.28987		3.30603	0.60043
3.35513	0.68859		3.3396	0.15136		3.35424	0.43159		3.37016	0.6928		3.33567	0.28447		3.34622	0.71688
3.39531	0.72819		3.37978	0.21406		3.39442	0.44654		3.41035	0.3216		3.37585	0.29415		3.3864	0.76709
3.4355	0.74798		3.41997	0.24825		3.43461	0.45417		3.45054	0.07947		3.41604	0.26985		3.42659	0.88889
3.47569	0.792		3.46016	0.21668		3.4748	0.47421		3.49072	1.88042e-08		3.45623	0.19822		3.46678	0.9562
3.51587	0.86327		3.50035	0.24935		3.51498	0.46613		3.53091	0.01973		3.49641	0.17138		3.50696	0.8782
3.55606	0.89749		3.54053	0.33637		3.55517	0.31481		3.5711	0.04853		3.5366	0.17837		3.54715	0.58333
3.59625	0.89434		3.58072	0.42805		3.59536	0.21408		3.61129	0.1056		3.57679	0.18075		3.58734	0.2906
3.63644	0.75459		3.62091	0.4829		3.63554	0.18619		3.65147	0.13333		3.61698	0.18726		3.62753	0.07799
3.67662	0.27981		3.66109	0.51692		3.67573	0.19626		3.69166	0.07947		3.65716	0.17678		3.66771	0.07372
3.71681	9.56511e-09		3.70128	0.5257		3.71592	0.21209		3.73185	0.10027		3.69735	0.1682		3.7079	0.05449
3.757	0.01598		3.74147	0.55251		3.75611	0.22869		3.77204	0.0704		3.73754	0.14867		3.74809	0.0406
3.79718	0.09186		3.78166	0.62055		3.79629	0.22493		3.81222	0.19947		3.77772	0.13199		3.78827	0.02991
3.83737	0.13031		3.82184	0.66305		3.83648	0.19714		3.85241	0.33493		3.81791	0.12929		3.82846	0.09936
3.87756	0.19988		3.86203	0.76606		3.87667	0.17888		3.8926	0.42133		3.8581	0.15121		3.86865	0.11966
3.91775	0.25688		3.90222	0.78781		3.91686	0.15586		3.93278	0.4704		3.89829	0.17519		3.90884	0.19231
3.95793	0.19766		3.9424	0.79379		3.95704	0.18729		3.97297	0.50773		3.93847	0.16646		3.94902	0.21474
3.99812	0.18096		3.98259	0.9078		3.99723	0.19958		4.01316	0.55947		3.97866	0.16074		3.98921	0.26068
4.03831	0.20757		4.02278	0.96101		4.03742	0.21928		4.05335	0.54347		4.01885	0.1744		4.0294	0.34402
4.0785	0.28927		4.06296	0.93028		4.07761	0.21342		4.09353	0.56587		4.05903	0.16487		4.06959	0.44551
4.11868	0.36665		4.10315	0.48245		4.11779	0.23555		4.13372	0.6368		4.09922	0.16804		4.10977	0.56944
4.15887	0.43727		4.14334	0.165		4.15798	0.22449		4.17391	0.71733		4.13941	0.16773		4.14996	0.59081
4.19906	0.50808		4.18353	-1.37706e-10		4.19817	0.24441		4.21409	0.7344		4.1796	0.13342		4.19015	0.65919
4.23925	0.57624		4.22371	0.08706		4.23835	0.2464		4.25428	0.76213		4.21978	0.0891		4.23033	0.65812
4.27943	0.57855		4.2639	0.14284		4.27854	0.26234		4.29447	0.5744		4.25997	0.05035		4.27052	0.67842
4.31962	0.63013		4.30409	0.17217		4.31873	0.2702		4.33465	0.26613		4.30016	0.0405		4.31071	0.69872
4.35981	0.68444		4.34427	0.19999		4.35891	0.26112		4.37484	0.152		4.34035	0.04368		4.3509	0.72863
4.39999	0.68754		4.38446	0.24094		4.3991	0.1387		4.41503	0.07147		4.38053	0.03447		4.39108	0.76068
4.44018	0.74304		4.42465	0.22088		4.43929	0.03232		4.45522	0.15787		4.42072	0.05067		4.43127	0.62714
4.48037	0.78132		4.46483	0.23693		4.47948	0.00387		4.4954	0.21067		4.46091	0.03463		4.47146	0.34081
4.52056	0.83583		4.50502	0.34775		4.51966	-5.95402e-09		4.53559	0.2592		4.50109	0.03796		4.51164	0.14316
4.56074	0.84596		4.54521	0.43275		4.55985	0.03609		4.57578	0.27253		4.54128	0.03796		4.55183	0.00641
4.60093	0.82863		4.5854	0.50662		4.60004	0.04262		4.61597	0.328		4.58147	0.02335		4.59202	0.0203
4.64112	0.57516		4.62559	0.5883		4.64022	0.06332		4.65615	0.33653		4.62166	0.02271		4.63221	0.10577
4.6813	0.14952		4.66577	0.5708		4.68041	0.06221		4.69634	0.38027		4.66184	0.01699		4.67239	0.23932
4.72149	0.01156		4.70596	0.58064		4.7206	0.04882		4.73653	0.46453		4.70203	0.03717		4.71258	0.30235
4.76168	0.06531		4.74615	0.64414		4.76078	0.06055		4.77671	0.53813		4.74222	0.05591		4.75277	0.17628
4.80186	0.14593		4.78633	0.64728		4.80097	0.07062		4.8169	0.59147		4.7824	0.06258		4.79295	0.22329
4.84205	0.17758		4.82652	0.68709		4.84116	0.10416		4.85708	0.62187		4.82259	0.08339		4.83314	0.27991
4.88224	0.24011		4.86671	0.73815		4.88135	0.12442		4.89727	0.64373		4.86278	0.06592		4.87333	0.35897
4.92242	0.24246		4.90689	0.85529		4.92153	0.1294		4.93746	0.61653		4.90297	0.04463		4.91351	0.49359
4.96261	0.20162		4.94708	0.64665		4.96172	0.1594		4.97765	0.656		4.94315	0.00397		4.9537	0.61004
5.0028	0.2216		4.98727	0.20121		5.00191	0.16471		5.01783	0.67147		4.98334	-5.48838e-09		4.99389	0.68056

## Sheet: Figure 5
Figure 5e			Figure 5f	Control voltage = 0 V		Control voltage = 0.1 V		Figure 5g
Vth	SS		Time (s)	∆ID/I0	Time (s)	∆ID/I0		Materials	Detectivity (cmHz1/2W-1, Jones)
8.49258	0.59332		0.00218	1.03477e-06	0.00027	0.3346		MAPbBr3 MW crystal	120000000000000
13.9381	0.46245		0.02223	-0.000707912	0.02033	0.29288		MAPbX3	1410000000000
7.87161	0.32863		0.04229	0.0028	0.04038	0.30679		CsPbBr3	3500000000000
7.93765	0.45385		0.06234	0.000777217	0.06043	0.30977		Cs2SnI6	30200000000
7.99111	0.46162		0.0824	0.000829132	0.08049	0.30778		MAPbI3 NW	10000000000
8.48251	0.56665		0.10245	0.00315	0.10054	0.31374		CsPbBr3 NSs	640000000
12.6442	0.60146		0.1225	0.00504	0.1206	0.28692		MAPbI3-xClx	245000000
14.4796	0.57016		0.14256	0.00623	0.14065	0.30083		This work	112153000000000
8.04971	0.4924		0.16261	0.00467	0.16071	0.29089
12.9093	0.42903		0.18267	0.00656	0.18076	0.3495
14.8475	0.35619		0.20272	0.00753	0.20082	0.34255
14.9379	0.44973		0.22278	0.00368	0.22087	0.3495
12.6053	0.50238		0.24283	0.00439	0.24092	0.36242
8.15236	0.51689		0.26289	0.00352	0.26098	0.35348
14.718	0.47788		0.28294	0.0024	0.28103	0.33758
8.04026	0.45969		0.30299	0.004	0.30109	0.34553
14.6727	0.51381		0.32305	0.00896	0.32114	0.38129
15.1622	0.48056		0.3431	0.0083	0.3412	0.38328
12.9809	0.42223		0.36316	0.00702	0.36125	0.33957
12.0718	0.3875		0.38321	0.00719	0.38131	0.32666
12.9598	0.43865		0.40327	0.00806	0.40136	0.3803
12.9935	0.35071		0.42332	0.00617	0.42142	0.41308
14.6588	0.55588		0.44337	0.00802	0.44147	0.426
12.7414	0.54288		0.46343	0.0072	0.46152	0.426
12.499	0.61792		0.48348	0.00613	0.48158	0.45083
14.4353	0.63623		0.50354	0.00904	0.50163	0.425
15.2863	0.64101		0.52359	0.00774	0.52169	0.46474
7.23143	0.63019		0.54365	0.00853	0.54174	0.40712
14.1178	0.58864		0.5637	0.01054	0.5618	0.44388
6.55983	0.55603		0.58376	0.0088	0.58185	0.42103
6.78674	0.58479		0.60381	0.00513	0.60191	0.46871
6.64758	0.55275		0.62387	0.00778	0.62196	0.5005
13.3656	0.49732		0.64392	0.01166	0.64202	0.45183
14.6204	0.44517		0.66398	0.01175	0.66207	0.45878
14.4363	0.48793		0.68403	0.00976	0.68212	0.4856
11.6971	0.57224		0.70408	0.00809	0.70218	0.47766
11.7175	0.55815		0.72414	0.00785	0.72224	0.49653
11.6398	0.60998		0.74419	0.00613	0.74229	0.45779
11.6323	0.61737		0.76425	0.00648	0.76234	0.41308
11.6288	0.62608		0.7843	0.00814	0.7824	0.425
11.6825	0.60894		0.80436	0.01013	0.80245	0.44885
11.6513	0.63963		0.82441	0.00751	0.82251	0.4558
11.639	0.64221		0.84446	0.00785	0.84256	0.4856
11.5927	0.65684		0.86452	0.00838	0.86262	0.44289
11.5693	0.49228		0.88457	0.00894	0.88267	0.43693
11.4507	0.66474		0.90463	0.01208	0.90272	0.51342
11.3707	0.66308		0.92468	0.0118	0.92278	0.49752
11.2914	0.64006		0.94474	0.00852	0.94283	0.49852
11.2525	0.59157		0.96479	0.00944	0.96289	0.52335
11.2606	0.58991		0.98485	0.00852	0.98294	0.54421
11.1522	0.61427		1.0049	0.0095	1.003	0.61773
11.1788	0.61862		1.02495	0.01116	1.02305	0.5611
11.0737	0.59612		1.04501	0.01065	1.04311	0.6515
10.9524	0.5228		1.06506	0.01058	1.06316	0.59488
10.9009	0.53301		1.08512	0.01168	1.08321	0.59984
10.874	0.52666		1.10517	0.01168	1.10327	0.57898
10.5633	0.4284		1.12523	0.01038	1.12333	0.63163
10.5364	0.35839		1.14528	0.01205	1.14338	0.65846
10.32	0.56624		1.16534	0.01041	1.16344	0.67634
10.1674	0.6394		1.18539	0.01495	1.18349	0.64057
9.89088	0.65154		1.20544	0.01356	1.20355	0.67733
9.50277	0.57897		1.2255	0.01503	1.2236	0.70018
13.2533	0.52951		1.24555	0.01529	1.24365	0.70614
11.6537	0.61096		1.26561	0.01844	1.26371	0.73992
11.6216	0.6308		1.28566	0.01835	1.28376	0.80747
11.5301	0.67046		1.30572	0.01876	1.30382	1.77207
11.5015	0.68685		1.32577	0.03119	1.32387	16.2967
11.488	0.68244		1.34582	0.16766	1.34393	19.5998
11.4719	0.65078		1.36588	0.15708	1.36398	21.389
11.4876	0.69077		1.38593	0.18066	1.38404	23.0946
11.4045	0.66216		1.40599	0.18295	1.40409	24.6454
11.3748	0.65542		1.42604	0.18332	1.42415	26.058
11.3283	0.64815		1.4461	0.18517	1.4442	27.3077
11.321	0.64443		1.46615	0.18602	1.46426	28.5425
11.2947	0.62011		1.4862	0.18383	1.48431	28.5877
11.3261	0.6415		1.50626	0.18432	1.50437	28.6623
11.2888	0.63751		1.52631	0.18435	1.52442	28.6505
11.236	0.62552		1.54637	0.1829	1.54448	28.6722
11.1943	0.59843		1.56642	0.18516	1.56453	28.6499
11.1943	0.59843		1.58648	0.1835	1.58458	28.6115
11.0526	0.58721		1.60653	0.17946	1.60464	28.5402
10.9483	0.55248		1.62658	0.17955	1.62469	28.5561
10.9622	0.55585		1.64664	0.17807	1.64475	28.6463
10.8732	0.5262		1.66669	0.17751	1.6648	28.5946
10.8732	0.5262		1.68675	0.17522	1.68486	28.5578
10.4755	0.45099		1.7068	0.17538	1.70491	28.6299
10.41	0.51529		1.72686	0.17638	1.72497	28.587
10.2943	0.56308		1.74691	0.17739	1.74502	28.6036
10.2392	0.59396		1.76697	0.17455	1.76508	28.5083
10.0389	0.67841		1.78702	0.17339	1.78513	28.6202
9.78408	0.63265		1.80708	0.17464	1.80519	28.5316
9.34661	0.54248		1.82713	0.17352	1.82524	28.5949
8.01323	0.49694		1.84718	0.17329	1.84529	28.6265
8.6194	0.6043		1.86724	0.17281	1.86535	28.5141
8.59353	0.59155		1.88729	0.17445	1.88541	28.6529
8.71423	0.61554		1.90735	0.17536	1.90546	28.6596
8.59737	0.55991		1.9274	0.17516	1.92551	28.6633
8.36931	0.55373		1.94746	0.17559	1.94557	28.6264
9.40744	0.39977		1.96752	0.17543	1.96562	28.655
9.36318	0.4547		1.98757	0.17442	1.98568	28.5944
9.34111	0.50014		2.00762	0.17434	2.00573	28.6385
9.28781	0.55804		2.02768	0.1733	2.02579	28.6054
9.22435	0.57313		2.04773	0.17283	2.04584	28.6317
9.15452	0.61074		2.06779	0.17112	2.0659	28.6396
9.0901	0.64731		2.08784	0.17287	2.08595	28.6069
8.94176	0.66733		2.1079	0.17391	2.10601	28.6105
8.68033	0.60582		2.12795	0.17424	2.12606	28.5986
8.13332	0.47409		2.148	0.17222	2.14612	28.6263
11.3006	0.64451		2.16806	0.17189	2.16617	28.6628
11.2937	0.59632		2.18811	0.1715	2.18622	28.6122
11.227	0.62423		2.20817	0.17176	2.20628	28.6477
11.164	0.61884		2.22822	0.17276	2.22633	28.5969
11.054	0.59721		2.24828	0.17564	2.24639	28.6326
10.9401	0.55905		2.26833	0.17533	2.26644	28.6217
10.7869	0.50593		2.28839	0.17603	2.2865	28.6107
10.4366	0.41512		2.30844	0.17464	2.30655	28.6325
10.0833	0.656		2.32849	0.17431	2.32661	28.6165
9.1235	0.61448		2.34855	0.17555	2.34666	28.5411
10.7294	0.49996		2.3686	0.17354	2.36672	28.5628
10.7156	0.48393		2.38866	0.17417	2.38677	28.5806
10.7027	0.46263		2.40871	0.17599	2.40683	28.5419
10.6941	0.46354		2.42877	0.17629	2.42688	28.5697
10.6976	0.44817		2.44882	0.17614	2.44694	28.52
10.662	0.41487		2.46888	0.17876	2.46699	28.523
10.667	0.39611		2.48893	0.17901	2.48705	28.5527
10.6472	0.25112		2.50899	0.17832	2.5071	28.5368
10.6236	0.37488		2.52904	0.17686	2.52715	28.502
10.6137	0.40952		2.54909	0.17715	2.54721	28.506
10.6066	0.44286		2.56915	0.18152	2.56726	28.5168
10.5645	0.47051		2.5892	0.17978	2.58732	28.5524
10.5726	0.49629		2.60926	0.18119	2.60737	28.5286
10.5474	0.51209		2.62931	0.17995	2.62743	28.4501
10.5179	0.54163		2.64937	0.1792	2.64748	28.4382
10.514	0.55326		2.66942	0.17919	2.66754	28.3339
10.4922	0.57504		2.68948	0.18015	2.68759	28.2465
10.46	0.59539		2.70953	0.17772	2.70765	28.1869
10.4893	0.58682		2.72958	0.17811	2.7277	28.1213
10.3999	0.65479		2.74964	0.17934	2.74776	28.2206
10.3634	0.6656		2.76969	0.179	2.76781	28.1968
10.331	0.68152		2.78975	0.17843	2.78786	28.1561
10.3048	0.67767		2.8098	0.17905	2.80792	28.161
10.3128	0.67789		2.82986	0.1811	2.82797	28.1441
10.2489	0.66611		2.84991	0.17921	2.84803	28.1402
10.1624	0.65215		2.86997	0.1791	2.86808	28.1312
10.0542	0.63015		2.89002	0.18217	2.88814	28.1134
9.92496	0.59216		2.91008	0.18183	2.90819	28.1283
9.50958	0.51586		2.93013	0.18355	2.92825	28.1213
9.05933	0.59675		2.95019	0.18169	2.9483	28.16
11.104	0.60591		2.97024	0.18236	2.96836	28.1114
11.0711	0.59741		2.99029	0.18125	2.98841	28.0577
11.0795	0.60258		3.01035	0.18197	3.00846	28.0309
11.0598	0.59346		3.0304	0.1833	3.02852	28.1332
11.0261	0.58644		3.05046	0.1818	3.04857	28.1342
11.0135	0.58631		3.07051	0.18256	3.06863	28.0617
10.9922	0.57966		3.09057	0.18696	3.08868	28.011
10.994	0.57637		3.11062	0.18427	3.10874	28.0259
10.9619	0.57046		3.13068	0.18804	3.12879	28.0309
10.9542	0.56522		3.15073	0.19231	3.14885	28.0418
10.9241	0.5551		3.17079	0.18846	3.1689	28.0329
10.9236	0.55432		3.19084	0.18762	3.18896	28.0398
10.7457	0.54881		3.2109	0.18851	3.20901	28.021
10.7125	0.53669		3.23095	0.18839	3.22907	28.0418
10.687	0.52846		3.251	0.18844	3.24912	28.0468
10.6763	0.52281		3.27106	0.18801	3.26917	28.0299
10.6588	0.49463		3.29111	0.18877	3.28923	27.9892
10.6371	0.49887		3.31117	0.18867	3.30928	27.9782
10.6227	0.48636		3.33122	0.19141	3.32934	28.019
10.603	0.47062		3.35128	0.19205	3.34939	28.018
10.5757	0.43213		3.37133	0.18889	3.36945	28.0369
10.5869	0.44141		3.39139	0.18824	3.3895	27.9733
10.565	0.41248		3.41144	0.18807	3.40956	27.9365
10.532	0.36604		3.43149	0.19008	3.42961	27.871
10.5334	0.33058		3.45155	0.19115	3.44967	27.8342
10.5099	0.38501		3.4716	0.1914	3.46972	27.859
10.4568	0.43681		3.49166	0.19257	3.48978	27.8084
10.4353	0.47817		3.51171	0.19481	3.50983	27.8491
10.425	0.4958		3.53177	0.19199	3.52988	27.8829
10.3992	0.52606		3.55182	0.19312	3.54994	27.8074
10.3784	0.56414		3.57188	0.19557	3.56999	27.8531
10.3649	0.5633		3.59193	0.19164	3.59005	27.8153
10.3406	0.57951		3.61199	0.19164	3.6101	27.7746
10.3227	0.59406		3.63204	0.1947	3.63016	27.8014
10.292	0.61319		3.6521	0.19557	3.65021	27.8272
10.255	0.63004		3.67215	0.19875	3.67027	27.7984
10.2243	0.64982		3.6922	0.19964	3.69032	27.7756
10.1678	0.67329		3.71226	0.20153	3.71038	27.7369
10.1272	0.66901		3.73231	0.20157	3.73043	27.7597
10.0628	0.65644		3.75237	0.20532	3.75049	27.7269
10.0164	0.65157		3.77242	0.2044	3.77054	27.7706
9.97167	0.63545		3.79248	0.20095	3.7906	27.7428
9.90913	0.62653		3.81253	0.1979	3.81065	24.6493
9.83929	0.60916		3.83259	0.15029	3.8307	16.3106
9.74227	0.59644		3.85264	0.11321	3.85076	13.7347
9.62278	0.57315		3.87269	0.10023	3.87081	11.9784
9.30914	0.50209		3.89275	0.09631	3.89087	10.4753
9.07661	0.4268		3.9128	0.09054	3.91092	9.23556
8.72979	0.57642		3.93286	0.08728	3.93098	8.14679
7.77155	0.39464		3.95291	0.08521	3.95103	7.21199
12.0226	0.49355		3.97297	0.08393	3.97109	6.35964
12.0148	0.48244		3.99302	0.08347	3.99114	5.57385
11.9679	0.45436		4.01308	0.08373	4.01119	4.89039
11.9022	0.33284		4.03313	0.08219	4.03125	4.24169
11.9044	0.35039		4.05319	0.08257	4.0513	3.77975
11.9482	0.38301		4.07324	0.08087	4.07136	3.30391
11.8538	0.44206		4.0933	0.07907	4.09141	2.89164
11.906	0.37255		4.11335	0.08051	4.11147	2.55488
11.8315	0.47985		4.1334	0.08671	4.13152	2.25785
11.8392	0.48781		4.15346	0.08088	4.15158	2.00055
11.8843	0.47894		4.17351	0.07946	4.17163	1.7373
11.8695	0.47211		4.19357	0.07973	4.19168	1.4502
11.8481	0.50278		4.21362	0.08006	4.21174	1.29324
11.8239	0.546		4.23368	0.07886	4.23179	1.16211
11.7956	0.54731		4.25373	0.08027	4.25185	1.029
11.7837	0.56211		4.27379	0.07942	4.2719	0.88297
11.6905	0.6104		4.29384	0.08012	4.29196	0.77469
11.7403	0.59176		4.3139	0.08025	4.31201	0.60183
11.6643	0.63618		4.33395	0.08094	4.33207	0.52434
11.7022	0.61932		4.35401	0.08025	4.35212	0.50845
11.6353	0.66085		4.37406	0.08193	4.37217	0.44189
11.6726	0.64463		4.39411	0.08147	4.39223	0.40812
11.653	0.66028		4.41417	0.08404	4.41228	0.3495
11.6178	0.6745		4.43422	0.08504	4.43234	0.31871
11.5772	0.68483		4.45428	0.08437	4.45239	0.23725
11.5565	0.6581		4.47433	0.0869	4.47245	0.18857
11.4649	0.65868		4.49439	0.08768	4.4925	0.20645
11.4765	0.66723		4.51444	0.08895	4.51256	0.2144
11.3911	0.65077		4.5345	0.09102	4.53261	0.17963
11.4397	0.65339		4.55455	0.09337	4.55267	0.12797
11.3693	0.63792		4.57461	0.09412	4.57272	0.13195
11.275	0.62011		4.59466	0.09116	4.59278	0.14089
11.239	0.61545		4.61472	0.09087	4.61283	0.13791
11.2211	0.60826		4.63477	0.09021	4.63288	0.13095
11.2372	0.60384		4.65483	0.09287	4.65294	0.11903
11.1306	0.58923		4.67488	0.09341	4.673	0.10513
11.111	0.58192		4.69493	0.09869	4.69305	0.12201
11.111	0.54419		4.71499	0.10222	4.7131	0.14685
10.9974	0.53392		4.73504	0.09836	4.73316	0.13592
10.9719	0.52683		4.7551	0.09487	4.75321	0.10811
10.9692	0.52924		4.77515	0.09589	4.77327	0.16374
10.6804	0.43901		4.79521	0.09546	4.79332	0.12897
10.6259	0.41202		4.81526	0.09479	4.81338	0.15678
10.5945	0.23617		4.83531	0.09587	4.83343	0.24023
10.5284	0.45993		4.85537	0.09538	4.85348	0.25016
10.4021	0.55488		4.87542	0.1	4.87354	0.22831
10.2314	0.65037		4.89548	0.10089	4.8936	0.23328
10.0536	0.66499		4.91553	0.09887	4.91365	0.25612
9.81583	0.6239		4.93559	0.09737	4.93371	0.3207
9.12317	0.55874		4.95564	0.09961	4.95376	0.33659
10.8439	0.43096		4.9757	0.10011	4.97381	0.37037
10.7817	0.39114		4.99575	0.10445	4.99387	0.30778
13.7933	0.41207		5.01581	0.10205	5.01392	0.3356
10.7371	0.45765		5.03586	0.10217	5.03398	0.35447
10.758	0.32261		5.05592	0.10365	5.05403	0.36143
10.6845	0.48361		5.07597	0.10611	5.07409	0.39222
10.72	0.45848		5.09603	0.10635	5.09414	0.35248
10.641	0.52952		5.11608	0.10643	5.11419	0.35546
			5.13614	0.10196	5.13425	0.40613
			5.15619	0.10689	5.1543	0.36937
			5.17624	0.11087	5.17436	0.45381
			5.1963	0.10967	5.19441	0.34653
			5.21635	0.10603	5.21447	0.42997
			5.23641	0.10547	5.23452	0.40514
			5.25646	0.10557	5.25458	0.44189
			5.27651	0.10576	5.27463	0.44487
			5.29657	0.10574	5.29469	0.51044
			5.31662	0.10497	5.31474	0.53925
			5.33668	0.10354	5.33479	0.54223
			5.35673	0.10405	5.35485	0.5909
			5.37679	0.10328	5.3749	0.55514
			5.39684	0.10724	5.39496	0.62269
			5.4169	0.10826	5.41501	0.69819
			5.43695	0.10691	5.43507	0.64356
			5.45701	0.10565	5.45512	0.68031
			5.47706	0.1084	5.47518	0.65746
			5.49711	0.10862	5.49523	0.66144
			5.51717	0.11	5.51529	0.63958
			5.53722	0.11613	5.53534	0.64852
			5.55728	0.11361	5.55539	0.67137
			5.57733	0.11464	5.57545	0.68031
			5.59739	0.11524	5.5955	0.71409
			5.61744	0.11691	5.61556	0.69521
			5.6375	0.11841	5.63561	0.72998
			5.65755	0.11521	5.65567	0.72799
			5.67761	0.11756	5.67572	0.78661
			5.69766	0.11748	5.69578	0.79356
			5.71772	0.11576	5.71583	0.75581
			5.73777	0.11916	5.73588	0.74985
			5.75782	0.11847	5.75594	0.8174
			5.77788	0.12151	5.77599	0.80945
			5.79793	0.12126	5.79605	0.76376
			5.81799	0.11667	5.8161	0.75581
			5.83804	0.11793	5.83616	0.77767
			5.8581	0.118	5.85621	0.76574
			5.87815	0.12584	5.87627	0.83032
			5.89821	0.12626	5.89632	0.83429
			5.91826	0.12395	5.91637	0.84919
			5.93831	0.13247	5.93643	0.78263
			5.95837	0.1315	5.95648	0.80151
			5.97842	0.12418	5.97654	0.7717
			5.99848	0.12476	5.99659	0.78363
			6.01853	0.12523	6.01665	0.83528
			6.03859	0.12666	6.0367	0.79058
			6.05864	0.12439	6.05675	0.7727
			6.0787	0.12308	6.07681	0.83826
			6.09875	0.12487	6.09686	0.79654
			6.11881	0.12527	6.11692	0.83032
			6.13886	0.12397	6.13697	0.81442
			6.15892	0.12401	6.15703	0.79455
			6.17897	0.1262	6.17708	0.78661
			6.19902	0.12959	6.19714	0.80349
			6.21908	0.12632	6.21719	0.79952
			6.23913	0.12734	6.23725	0.81939
			6.25919	0.13009	6.2573	0.91476
			6.27924	0.12865	6.27736	0.88893
			6.2993	0.13644	6.29741	0.83131
			6.31935	0.13088	6.31746	38.0108
			6.33941	0.29427	6.33752	61.379
			6.35946	0.47603	6.35757	73.4684
			6.37952	0.47512	6.37763	78.3894
			6.39957	0.47426	6.39768	87.516
			6.41963	0.47498	6.41774	91.5564
			6.43968	0.47582	6.43779	93.4727
			6.45973	0.47696	6.45785	93.3947
			6.47979	0.47343	6.4779	93.2044
			6.49984	0.47295	6.49796	93.3087
			6.5199	0.47447	6.51801	92.987
			6.53995	0.47746	6.53807	92.9118
			6.56001	0.47701	6.55812	92.9944
			6.58006	0.47649	6.57817	92.909
			6.60012	0.47306	6.59823	92.9913
			6.62017	0.47423	6.61828	92.9587
			6.64023	0.47451	6.63834	93.1011
			6.66028	0.47331	6.65839	92.7574
			6.68033	0.47183	6.67845	92.8167
			6.70039	0.47147	6.6985	92.7814
			6.72044	0.46979	6.71856	92.8283
			6.7405	0.46718	6.73861	92.669
			6.76055	0.46518	6.75867	92.6648
			6.78061	0.46783	6.77872	92.7212
			6.80066	0.46613	6.79877	92.4761
			6.82072	0.46568	6.81883	92.5994
			6.84077	0.46632	6.83888	92.4464
			6.86082	0.47017	6.85894	92.398
			6.88088	0.46799	6.87899	92.5435
			6.90093	0.47444	6.89905	92.5114
			6.92099	0.46851	6.9191	92.3934
			6.94104	0.46994	6.93916	92.577
			6.9611	0.46778	6.95921	92.564
			6.98115	0.46762	6.97927	92.3983
			7.00121	0.46878	6.99932	92.1948
			7.02126	0.46571	7.01938	92.3121
			7.04132	0.46341	7.03943	92.1719
			7.06137	0.46385	7.05948	92.2605
			7.08143	0.46371	7.07954	92.2252
			7.10148	0.46371	7.09959	92.5265
			7.12153	0.46435	7.11965	92.3739
			7.14159	0.46363	7.1397	92.1068
			7.16164	0.46495	7.15976	92.2273
			7.1817	0.46693	7.17981	92.3159
			7.20175	0.47009	7.19987	91.8366
			7.22181	0.46935	7.21992	91.8903
			7.24186	0.46759	7.23998	91.9504
			7.26192	0.47604	7.26003	92.0835
			7.28197	0.47771	7.28009	92.0326
			7.30202	0.47658	7.30014	91.8737
			7.32208	0.47501	7.3202	91.9687
			7.34213	0.47106	7.34025	91.9461
			7.36219	0.47167	7.3603	92.0443
			7.38224	0.4735	7.38036	92.022
			7.4023	0.47465	7.40041	91.9517
			7.42235	0.47616	7.42047	91.8436
			7.44241	0.47597	7.44052	91.9386
			7.46246	0.47374	7.46058	91.9005
			7.48252	0.4738	7.48063	92.0686
			7.50257	0.47597	7.50068	92.0368
			7.52263	0.4752	7.52074	91.9605
			7.54268	0.47392	7.54079	92.0428
			7.56274	0.47371	7.56085	92.081
			7.58279	0.47357	7.5809	91.8938
			7.60284	0.47154	7.60096	91.9602
			7.6229	0.47078	7.62101	92.0683
			7.64295	0.47532	7.64107	91.9411
			7.66301	0.47523	7.66112	91.8966
			7.68306	0.47756	7.68118	91.8171
			7.70312	0.47805	7.70123	91.6168
			7.72317	0.47622	7.72129	91.6995
			7.74323	0.47714	7.74134	91.6105
			7.76328	0.47614	7.7614	91.655
			7.78333	0.47635	7.78145	91.4865
			7.80339	0.47494	7.8015	91.1877
			7.82344	0.47436	7.82156	91.3943
			7.8435	0.47522	7.84161	91.2831
			7.86355	0.47821	7.86167	91.3911
			7.88361	0.47834	7.88172	91.4484
			7.90366	0.47816	7.90178	91.4579
			7.92372	0.47886	7.92183	91.4197
			7.94377	0.47836	7.94189	91.1432
			7.96383	0.4799	7.96194	91.086
			7.98388	0.47914	7.982	91.0764
			8.00394	0.47806	8.00205	91.1909
			8.02399	0.47969	8.02211	91.4039
			8.04404	0.48427	8.04216	91.0923
			8.0641	0.48409	8.06221	90.9397
			8.08415	0.4848	8.08227	91.0478
			8.10421	0.48279	8.10232	90.8857
			8.12426	0.48346	8.12238	90.9652
			8.14432	0.49101	8.14243	90.9747
			8.16437	0.48653	8.16249	90.9302
			8.18443	0.48569	8.18254	90.9684
			8.20448	0.48754	8.2026	90.892
			8.22454	0.48676	8.22265	90.571
			8.24459	0.48558	8.2427	90.6981
			8.26464	0.48794	8.26276	90.7554
			8.2847	0.4895	8.28281	90.7903
			8.30475	0.48917	8.30287	90.6854
			8.32481	0.48821	8.32292	90.5742
			8.34486	0.48812	8.34298	90.8857
			8.36492	0.48788	8.36303	90.7299
			8.38497	0.48668	8.38309	90.5964
			8.40503	0.48916	8.40314	90.6409
			8.42508	0.4869	8.4232	90.6346
			8.44514	0.48679	8.44325	90.5233
			8.46519	0.48749	8.46331	90.3516
			8.48525	0.48993	8.48336	90.5042
			8.5053	0.4899	8.50341	90.3389
			8.52536	0.48949	8.52347	90.2531
			8.54541	0.49328	8.54352	89.8303
			8.56546	0.49427	8.56358	90.1545
			8.58552	0.49559	8.58363	89.9702
			8.60557	0.4921	8.60369	89.9479
			8.62563	0.49641	8.62374	90.021
			8.64568	0.4946	8.6438	90.0814
			8.66574	0.49767	8.66385	89.7572
			8.68579	0.49558	8.68391	89.7826
			8.70584	0.49953	8.70396	89.897
			8.7259	0.498	8.72401	89.63
			8.74595	0.50352	8.74407	89.843
			8.76601	0.51138	8.76412	87.907
			8.78606	0.50918	8.78418	58.1492
			8.80612	0.50224	8.80423	40.6493
			8.82617	0.49395	8.82429	31.5926
			8.84623	0.24658	8.84434	24.5608
			8.86628	0.21458	8.8644	21.455
			8.88634	0.20543	8.88445	19.1185
			8.90639	0.20103	8.90451	16.7439
			8.92644	0.20042	8.92456	14.8874
			8.9465	0.19953	8.94462	13.05
			8.96655	0.19621	8.96467	11.4669
			8.98661	0.19708	8.98473	10.1921
			9.00666	0.19505	9.00478	9.01593
			9.02672	0.194	9.02483	7.88742
			9.04677	0.1934	9.04489	7.10222
			9.06683	0.19733	9.06494	6.28207
			9.08688	0.1955	9.085	5.32521
			9.10693	0.1954	9.10505	4.77208
			9.12699	0.19377	9.12511	3.89788
			9.14704	0.19326	9.14516	3.37972
			9.1671	0.19339	9.16522	0.79257
			9.18715	0.19328	9.18527	0.6217
			9.20721	0.19523	9.20533	0.4856
			9.22726	0.1948	9.22538	0.39918
			9.24732	0.19232	9.24544	0.28692
			9.26737	0.19191	9.26549	0.20149
			9.28743	0.19423	9.28554	0.13095
			9.30748	0.19614	9.3056	0.10115
			9.32753	0.19524	9.32565	0.0038
			9.34759	0.19412	9.34571	0.00181
			9.36764	0.19439	9.36576	-0.09356
			9.3877	0.19699	9.38582	-0.08064
			9.40775	0.19642	9.40587	-0.12634
			9.42781	0.19669	9.42592	-0.0568
			9.44786	0.19611	9.44598	-0.178
			9.46792	0.19706	9.46603	-0.16011
			9.48797	0.19594	9.48609	-0.14223
			9.50802	0.20135	9.50614	-0.1015
			9.52808	0.20183	9.5262	-0.12833
			9.54813	0.19802	9.54625	-0.12833
			9.56819	0.19954	9.56631	-0.13826
			9.58824	0.20067	9.58636	-0.07866
			9.6083	0.19799	9.60642	-0.0876
			9.62835	0.19747	9.62647	-0.06177
			9.64841	0.19866	9.64652	-0.06177
			9.66846	0.20018	9.66658	-0.00514
			9.68852	0.19949	9.68663	-0.02004
			9.70857	0.20165	9.70669	-0.05183
			9.72863	0.20243	9.72674	-0.00117
			9.74868	0.20243	9.7468	0.04354
			9.76874	0.2039	9.76685	-0.00117
			9.78879	0.20589	9.78691	0.07334
			9.80884	0.20663	9.80696	0.05247
			9.8289	0.20432	9.82702	0.08327
			9.84895	0.20525	9.84707	0.05844
			9.86901	0.20466	9.86713	0.0793
			9.88906	0.20599	9.88718	0.09221
			9.90912	0.20797	9.90724	0.14486
			9.92917	0.21076	9.92729	0.1538
			9.94923	0.20913	9.94735	0.19453
			9.96928	0.20625	9.9674	0.16572
			9.98934	0.20815	9.98745	0.22533
			10.0094	0.20873	10.0075	0.23427
			10.0295	0.21003	10.0276	0.25215
			10.0495	0.20929	10.0476	0.26109
			10.0695	0.20958	10.0677	0.25811
			10.0896	0.20879	10.0877	0.22831
			10.1097	0.2078	10.1078	0.23824
			10.1297	0.21092	10.1278	0.275
			10.1498	0.21125	10.1479	0.28295
			10.1698	0.21292	10.1679	0.33361
			10.1899	0.21411	10.188	0.32268
			10.2099	0.21291	10.2081	0.3207
			10.23	0.21236	10.2281	0.2899
			10.25	0.21079	10.2482	0.32368
			10.2701	0.20954	10.2682	0.34355
			10.2902	0.20979	10.2883	0.36639
			10.3102	0.21006	10.3083	0.36441
			10.3303	0.21334	10.3284	0.34553
			10.3503	0.21568	10.3484	0.3654
			10.3704	0.21813	10.3685	0.35944
			10.3904	0.22737	10.3885	0.44686
			10.4105	0.22594	10.4086	0.45083
			10.4305	0.22476	10.4286	0.4856
			10.4506	0.22138	10.4487	0.41408
			10.4706	0.22608	10.4688	0.44289
			10.4907	0.2257	10.4888	0.42202
			10.5107	0.22512	10.5089	0.42898
			10.5308	0.22539	10.5289	0.41606
			10.5509	0.2245	10.549	0.45977
			10.5709	0.22507	10.569	0.47964
			10.591	0.22444	10.5891	0.55713
			10.611	0.22717	10.6091	0.55613
			10.6311	0.22828	10.6292	0.60581
			10.6511	0.22843	10.6493	0.62468
			10.6712	0.2309	10.6693	0.66243
			10.6913	0.23244	10.6894	0.71011
			10.7113	0.23505	10.7094	0.73296
			10.7314	0.23919	10.7295	0.74687
			10.7514	0.2333	10.7495	0.78859
			10.7715	0.24133	10.7696	0.77568
			10.7915	0.23996	10.7896	0.8025
			10.8116	0.24451	10.8097	0.79654
			10.8316	0.24662	10.8297	0.82237
			10.8517	0.24292	10.8498	0.76475
			10.8717	0.2412	10.8698	0.85416
			10.8918	0.2388	10.8899	0.84621
			10.9118	0.24424	10.91	0.89687
			10.9319	0.24112	10.93	0.89489
			10.952	0.23856	10.9501	0.88893
			10.972	0.23698	10.9701	0.83528
			10.9921	0.23655	10.9902	0.91277
			11.0121	0.23689	11.0102	0.91178
			11.0322	0.23684	11.0303	0.88297
			11.0522	0.23627	11.0503	0.91774
			11.0723	0.23501	11.0704	1.00714
			11.0923	0.23491	11.0905	0.98727
			11.1124	0.23367	11.1105	1.05284
			11.1325	0.23316	11.1306	1.04688
			11.1525	0.2356	11.1506	1.07768
			11.1726	0.23688	11.1707	1.08165
			11.1926	0.23945	11.1907	1.07072
			11.2127	0.23655	11.2108	34.1636
			11.2327	0.23385	11.2308	103.211
			11.2528	0.23596	11.2509	112.112
			11.2728	0.23643	11.2709	127.832
			11.2929	0.23526	11.291	134.334
			11.3129	0.23659	11.311	146.851
			11.333	0.31551	11.3311	146.694
			11.353	0.81141	11.3512	146.526
			11.3731	0.8105	11.3712	146.774
			11.3932	0.80964	11.3913	146.783
			11.4132	0.81036	11.4113	146.447
			11.4333	0.8112	11.4314	146.175
			11.4533	0.81234	11.4514	146.488
			11.4734	0.80881	11.4715	146.269
			11.4934	0.80833	11.4916	145.709
			11.5135	0.80985	11.5116	146.075
			11.5335	0.81284	11.5317	146.083
			11.5536	0.81239	11.5517	146.003
			11.5737	0.81187	11.5718	145.887
			11.5937	0.80844	11.5918	145.852
			11.6137	0.80961	11.6119	146.009
			11.6338	0.80989	11.6319	145.685
			11.6539	0.80869	11.652	145.377
			11.6739	0.80721	11.672	145.347
			11.694	0.80685	11.6921	145.335
			11.714	0.80517	11.7121	145.647
			11.7341	0.80256	11.7322	145.298
			11.7541	0.80056	11.7523	145.65
			11.7742	0.80321	11.7723	145.565
			11.7942	0.80151	11.7924	145.475
			11.8143	0.80106	11.8124	145.504
			11.8344	0.8017	11.8325	145.479
			11.8544	0.80555	11.8525	145.101
			11.8745	0.80337	11.8726	144.931
			11.8945	0.80982	11.8926	145.223
			11.9146	0.80389	11.9127	144.876
			11.9346	0.80532	11.9328	145.222
			11.9547	0.80316	11.9528	145.132
			11.9747	0.803	11.9729	144.988
			11.9948	0.80416	11.9929	144.689
			12.0148	0.80109	12.013	144.475
			12.0349	0.79879	12.033	144.44
			12.0549	0.79923	12.0531	144.459
			12.075	0.79909	12.0731	144.697
			12.0951	0.79908	12.0932	144.617
			12.1151	0.79973	12.1132	144.766
			12.1352	0.799	12.1333	144.527
			12.1552	0.80032	12.1533	144.616
			12.1753	0.80231	12.1734	144.397
			12.1953	0.80547	12.1935	144.507
			12.2154	0.80473	12.2135	144.353
			12.2354	0.80297	12.2336	144
			12.2555	0.81142	12.2536	144.164
			12.2756	0.81309	12.2737	143.642
			12.2956	0.81196	12.2937	143.454
			12.3157	0.81039	12.3138	143.334
			12.3357	0.80644	12.3338	143.121
			12.3558	0.80705	12.3539	143.19
			12.3758	0.80888	12.374	142.719
			12.3959	0.81003	12.394	142.699
			12.4159	0.81154	12.4141	142.545
			12.436	0.81135	12.4341	142.301
			12.456	0.80912	12.4542	141.904
			12.4761	0.80918	12.4742	142.093
			12.4962	0.81135	12.4943	141.934
			12.5162	0.81058	12.5143	141.983
			12.5363	0.8093	12.5344	142.018
			12.5563	0.80909	12.5544	141.695
			12.5764	0.80895	12.5745	141.517
			12.5964	0.80692	12.5945	141.472
			12.6165	0.80616	12.6146	141.263
			12.6365	0.8107	12.6347	141.149
			12.6566	0.81061	12.6547	141.199
			12.6767	0.81294	12.6748	141.169
			12.6967	0.81343	12.6948	141.045
			12.7168	0.8116	12.7149	140.836
			12.7368	0.81252	12.7349	141.04
			12.7569	0.81152	12.755	141.079
			12.7769	0.81173	12.7751	141.184
			12.797	0.81032	12.7951	141.253
			12.817	0.80974	12.8151	141.283
			12.8371	0.8106	12.8352	141.243
			12.8571	0.81359	12.8553	141.531
			12.8772	0.81372	12.8753	141.223
			12.8972	0.81354	12.8954	141.189
			12.9173	0.81424	12.9154	141.06
			12.9374	0.81374	12.9355	141.07
			12.9574	0.81528	12.9555	141.005
			12.9775	0.81452	12.9756	140.786
			12.9975	0.81344	12.9956	140.925
			13.0176	0.81507	13.0157	140.896
			13.0376	0.81965	13.0358	140.876
			13.0577	0.81947	13.0558	140.727
			13.0777	0.82018	13.0759	140.459
			13.0978	0.81817	13.0959	140.742
			13.1179	0.81884	13.116	140.965
			13.1379	0.82639	13.136	140.801
			13.158	0.82191	13.1561	140.975
			13.178	0.82107	13.1761	140.876
			13.1981	0.82292	13.1962	141.084
			13.2181	0.82214	13.2162	140.836
			13.2382	0.82096	13.2363	140.757
			13.2582	0.82332	13.2563	140.767
			13.2783	0.82488	13.2764	140.906
			13.2983	0.82455	13.2965	140.657
			13.3184	0.82359	13.3165	140.583
			13.3384	0.8235	13.3366	140.568
			13.3585	0.82326	13.3566	140.682
			13.3786	0.82206	13.3767	140.682
			13.3986	0.82454	13.3967	140.647
			13.4187	0.82228	13.4168	140.831
			13.4387	0.82217	13.4368	140.573
			13.4588	0.82287	13.4569	140.439
			13.4788	0.82531	13.477	140.667
			13.4989	0.82528	13.497	140.429
			13.5189	0.82487	13.5171	140.553
			13.539	0.82866	13.5371	140.493
			13.559	0.82965	13.5572	140.608
			13.5791	0.83097	13.5772	140.414
			13.5992	0.82748	13.5973	140.816
			13.6192	0.83179	13.6173	140.97
			13.6393	0.82998	13.6374	140.846
			13.6593	0.83305	13.6575	107.289
			13.6794	0.83095	13.6775	78.0028
			13.6994	0.83491	13.6975	58.4177
			13.7195	0.83338	13.7176	51.295
			13.7395	0.8389	13.7377	40.1886
			13.7596	0.84676	13.7577	35.5991
			13.7797	0.84456	13.7778	27.8058
			13.7997	0.83762	13.7978	24.9249
			13.8198	0.82933	13.8179	19.178
			13.8398	0.40865	13.8379	16.9627
			13.8599	0.32439	13.858	13.3268
			13.8799	0.31792	13.878	11.5635
			13.9	0.31959	13.8981	9.09488
			13.92	0.31401	13.9182	8.20578
			13.9401	0.31227	13.9382	6.67592
			13.9601	0.30988	13.9583	5.86629
			13.9802	0.31117	13.9783	0.86111
			14.0002	0.31869	13.9984	0.7578
			14.0203	0.31211	14.0184	0.69819
			14.0404	0.3096	14.0385	0.63859
			14.0604	0.31055	14.0585	0.54123
			14.0805	0.31152	14.0786	0.5462
			14.1005	0.31146	14.0986	0.49653
			14.1206	0.30897	14.1187	0.4558
			14.1406	0.30776	14.1388	0.40116
			14.1607	0.30459	14.1588	0.42898
			14.1807	0.30718	14.1789	0.42898
			14.2008	0.30546	14.1989	0.41408
			14.2209	0.31061	14.219	0.34653
			14.2409	0.30781	14.239	0.33361
			14.2609	0.30626	14.2591	0.35348
			14.281	0.30613	14.2791	0.40315
			14.3011	0.30165	14.2992	0.35447
			14.3211	0.30375	14.3193	0.45779
			14.3412	0.30054	14.3393	0.426
			14.3612	0.30123	14.3594	0.46772
			14.3813	0.30391	14.3794	0.45679
			14.4013	0.30354	14.3995	0.50249
			14.4214	0.30226	14.4195	0.53925
			14.4414	0.30402	14.4396	0.53825
			14.4615	0.30229	14.4596	0.576
			14.4816	0.30177	14.4797	0.51441
			14.5016	0.30189	14.4997	0.51838
			14.5217	0.30777	14.5198	0.48958
			14.5417	0.30241	14.5398	0.49156
			14.5618	0.30388	14.5599	0.49852
			14.5818	0.30505	14.58	0.4409
			14.6019	0.30609	14.6	0.49454
			14.6219	0.30318	14.6201	0.47269
			14.642	0.30099	14.6401	0.4866
			14.6621	0.30346	14.6602	0.48461
			14.6821	0.30736	14.6802	0.45878
			14.7022	0.31157	14.7003	0.40514
			14.7222	0.30604	14.7203	0.43792
			14.7423	0.30726	14.7404	0.50547
			14.7623	0.30756	14.7605	0.52136
			14.7824	0.30599	14.7805	0.48958
			14.8024	0.3062	14.8006	0.54223
			14.8225	0.30715	14.8206	0.57501
			14.8425	0.30881	14.8407	0.56408
			14.8626	0.30699	14.8607	0.56706
			14.8826	0.30701	14.8808	0.58296
			14.9027	0.30798	14.9008	0.53229
			14.9228	0.30764	14.9209	0.54322
			14.9428	0.30676	14.9409	0.60978
			14.9629	0.30532	14.961	0.60382
			14.9829	0.30716	14.981	0.69024
			15.003	0.30813	15.0011	0.60282
			15.023	0.30723	15.0212	0.65547
			15.0431	0.30694	15.0412	0.66938
			15.0631	0.3076	15.0613	0.71508
			15.0832	0.30815	15.0813	0.74588
			15.1032	0.30895	15.1014	0.70117
			15.1233	0.3097	15.1214	0.72899
			15.1434	0.31132	15.1415	0.7876
			15.1634	0.31208	15.1615	0.727
			15.1835	0.31244	15.1816	0.7421
			15.2035	0.3103	15.2017	0.7234
			15.2236	0.31461	15.2217	0.7341
			15.2436	0.31162	15.2418	0.7413
			15.2637	0.31777	15.2618	0.7987
			15.2837	0.31822	15.2819	0.7245
			15.3038	0.31602	15.3019	0.7213
			15.3239	0.31952	15.322	0.7142
			15.3439	0.32597	15.342	0.7568
			15.364	0.32557	15.3621	0.76376
			15.384	0.32369	15.3821	0.76574
			15.4041	0.31842	15.4022	0.78363
			15.4241	0.31947	15.4223	0.78263
			15.4442	0.32051	15.4423	0.78959
			15.4642	0.31995	15.4624	0.82932
			15.4843	0.32076	15.4824	0.80349
			15.5043	0.31985	15.5025	0.79555
			15.5244	0.32427	15.5225	0.85714
			15.5444	0.32268	15.5426	0.91178
			15.5645	0.3213	15.5626	0.89489
			15.5846	0.31895	15.5827	0.92469
			15.6046	0.31963	15.6027	0.91277
			15.6247	0.32071	15.6228	0.95151
			15.6447	0.32075	15.6428	1.00814
			15.6648	0.32262	15.6629	0.99423
			15.6848	0.32317	15.683	1.00615
			15.7049	0.32429	15.703	0.97436
			15.7249	0.3218	15.7231	1.05383
			15.745	0.32151	15.7431	1.03396
			15.7651	0.32145	15.7632	1.00516
			15.7851	0.32143	15.7832	1.05681
			15.8052	0.32195	15.8033	1.0737
			15.8252	0.32269	15.8233	1.0588
			15.8453	0.32542	15.8434	1.00714
			15.8653	0.32432	15.8635	1.06774
			15.8854	0.32326	15.8835	1.05185
			15.9054	0.32514	15.9036	1.029
			15.9255	0.32034	15.9236	1.03993
			15.9455	0.32147	15.9437	1.05781
			15.9656	0.3202	15.9637	1.09655
			15.9856	0.322	15.9838	1.10847
			16.0057	0.32652	16.0038	1.08165
			16.0258	0.32405	16.0239	1.14324
			16.0458	0.32611	16.0439	1.11542
			16.0659	0.32488	16.064	1.21675
			16.0859	0.32477	16.0841	1.23861
			16.106	0.32758	16.1041	1.29921
			16.126	0.33012	16.1242	1.33994
			16.1461	0.33176	16.1442	1.34093
			16.1661	0.3293	16.1643	2.61746
			16.1862	0.32912	16.1843	120.772
			16.2063	0.32842	16.2044	156.383
			16.2263	0.32911	16.2244	179.553
			16.2464	0.32943	16.2445	206.603
			16.2664	0.32982	16.2645	206.633
			16.2865	0.32908	16.2846	206.71
			16.3065	0.32685	16.3046	206.389
			16.3266	0.34157	16.3247	205.774
			16.3466	1.1361	16.3448	205.838
			16.3667	1.13407	16.3648	205.81
			16.3867	1.13638	16.3849	206.31
			16.4068	1.13454	16.4049	205.385
			16.4269	1.13863	16.425	205.175
			16.4469	1.13652	16.445	205.186
			16.467	1.13843	16.4651	205.539
			16.487	1.13688	16.4851	205.399
			16.5071	1.1377	16.5052	205.251
			16.5271	1.13719	16.5252	205.298
			16.5472	1.13453	16.5453	205.338
			16.5672	1.13747	16.5654	205.045
			16.5873	1.14135	16.5854	204.662
			16.6073	1.14041	16.6055	204.869
			16.6274	1.14343	16.6255	204.583
			16.6474	1.14236	16.6456	204.895
			16.6675	1.14082	16.6656	205.061
			16.6876	1.14132	16.6857	204.907
			16.7076	1.14334	16.7057	204.954
			16.7277	1.1376	16.7258	205.058
			16.7477	1.13908	16.7459	204.925
			16.7678	1.13834	16.7659	204.722
			16.7878	1.13645	16.786	204.103
			16.8079	1.13741	16.806	204.157
			16.8279	1.13641	16.8261	204.392
			16.848	1.13928	16.8461	204.468
			16.8681	1.13724	16.8662	204.516
			16.8881	1.13596	16.8862	204.459
			16.9082	1.13672	16.9063	204.049
			16.9282	1.13732	16.9263	204.409
			16.9483	1.14142	16.9464	204.429
			16.9683	1.14434	16.9665	204.415
			16.9884	1.14196	16.9865	203.907
			17.0084	1.142	17.0066	203.886
			17.0285	1.13731	17.0266	203.476
			17.0485	1.13789	17.0467	203.878
			17.0686	1.13612	17.0667	203.433
			17.0887	1.13757	17.0868	203.836
			17.1087	1.1384	17.1068	203.592
			17.1288	1.1401	17.1269	203.578
			17.1488	1.13789	17.147	203.918
			17.1689	1.13813	17.167	203.737
			17.1889	1.1384	17.1871	203.507
			17.209	1.13651	17.2071	203.452
			17.229	1.13907	17.2272	203.902
			17.2491	1.14061	17.2472	203.68
			17.2691	1.13976	17.2673	203.506
			17.2892	1.14306	17.2873	203.88
			17.3092	1.14366	17.3074	203.455
			17.3293	1.13976	17.3274	203.712
			17.3494	1.14081	17.3475	203.997
			17.3694	1.14196	17.3676	203.733
			17.3895	1.1436	17.3876	203.948
			17.4095	1.14638	17.4077	204.128
			17.4296	1.14499	17.4277	204.434
			17.4496	1.14327	17.4478	204.288
			17.4697	1.14227	17.4678	204.094
			17.4897	1.14529	17.4879	203.955
			17.5098	1.14572	17.5079	204.045
			17.5298	1.14543	17.528	203.815
			17.5499	1.14941	17.548	203.204
			17.57	1.14734	17.5681	202.953
			17.59	1.14364	17.5882	202.918
			17.6101	1.14455	17.6082	203.064
			17.6301	1.14767	17.6283	202.828
			17.6502	1.14509	17.6483	202.828
			17.6702	1.14496	17.6684	202.16
			17.6903	1.14586	17.6884	201.861
			17.7103	1.15241	17.7085	201.757
			17.7304	1.14823	17.7285	201.75
			17.7505	1.14903	17.7486	201.201
			17.7705	1.14741	17.7687	201.945
			17.7906	1.14881	17.7887	201.403
			17.8106	1.14956	17.8088	201.729
			17.8307	1.15172	17.8288	201.479
			17.8507	1.15117	17.8489	200.832
			17.8708	1.1479	17.8689	201.055
			17.8908	1.15044	17.889	201.145
			17.9109	1.14905	17.909	200.804
			17.9309	1.15018	17.9291	201.069
			17.951	1.14957	17.9491	201.034
			17.9711	1.14845	17.9692	200.756
			17.9911	1.14948	17.9892	200.554
			18.0112	1.15131	18.0093	200.505
			18.0312	1.15216	18.0294	200.645
			18.0513	1.1559	18.0494	200.505
			18.0713	1.15043	18.0695	201.097
			18.0914	1.15318	18.0895	200.749
			18.1114	1.15364	18.1096	201.02
			18.1315	1.15112	18.1296	201.201
			18.1515	1.15649	18.1497	201.291
			18.1716	1.15321	18.1697	201.403
			18.1916	1.15357	18.1898	201.507
			18.2117	1.15317	18.2098	200.867
			18.2318	1.15392	18.2299	201.208
			18.2518	1.15473	18.25	201.09
			18.2719	1.15474	18.27	200.526
			18.2919	1.15793	18.2901	200.825
			18.312	1.15506	18.3101	200.123
			18.332	1.15348	18.3302	200.332
			18.3521	1.15438	18.3502	200.339
			18.3721	1.15368	18.3703	200.13
			18.3922	1.15351	18.3903	200.151
			18.4122	1.15337	18.4104	200.067
			18.4323	1.15253	18.4305	199.768
			18.4523	1.15277	18.4505	199.149
			18.4724	1.1539	18.4706	199.309
			18.4925	1.15213	18.4906	199.226
			18.5125	1.15113	18.5107	198.934
			18.5326	1.15151	18.5307	199.087
			18.5526	1.15257	18.5508	199.038
			18.5727	1.15201	18.5708	175.534
			18.5927	1.15013	18.5909	117.226
			18.6128	1.15024	18.6109	86.6358
			18.6328	1.15151	18.631	67.5404
			18.6529	1.15208	18.6511	53.9038
			18.673	1.15254	18.6711	42.4369
			18.693	1.15144	18.6912	33.682
			18.7131	1.1547	18.7112	26.8672
			18.7331	1.15496	18.7313	21.4501
			18.7532	1.15418	18.7513	15.1916
			18.7732	1.15382	18.7714	10.0179
			18.7933	1.15451	18.7914	8.64108
			18.8133	1.15402	18.8115	8.48114
			18.8334	1.1021	18.8316	0.87601
			18.8534	0.39968	18.8516	0.85018
			18.8735	0.3843	18.8717	0.71309
			18.8936	0.38188	18.8917	0.66044
			18.9136	0.3796	18.9118	0.53925
			18.9337	0.37748	18.9318	0.49554
			18.9537	0.37955	18.9519	0.50348
			18.9738	0.38205	18.9719	0.49752
			18.9938	0.37529	18.992	0.42798
			19.0139	0.37349	19.012	0.39321
			19.0339	0.37073	19.0321	0.46077
			19.054	0.37228	19.0522	0.41209
			19.074	0.37029	19.0722	0.33659
			19.0941	0.37032	19.0923	0.3207
			19.1141	0.37231	19.1123	0.33361
			19.1342	0.37199	19.1324	0.32268
			19.1543	0.36986	19.1524	0.32467
			19.1743	0.36912	19.1725	0.31474
			19.1944	0.36708	19.1925	0.33659
			19.2144	0.36926	19.2126	0.29785
			19.2345	0.36997	19.2326	0.30083
			19.2545	0.36866	19.2527	0.28295
			19.2746	0.36973	19.2727	0.32864
			19.2946	0.37533	19.2928	0.3346
			19.3147	0.37376	19.3129	0.39222
			19.3347	0.37548	19.3329	0.34156
			19.3548	0.37158	19.353	0.38129
			19.3749	0.37333	19.373	0.3495
			19.3949	0.37323	19.3931	0.34156
			19.415	0.37704	19.4131	0.43494
			19.435	0.37553	19.4332	0.426
			19.4551	0.37309	19.4532	0.38527
			19.4751	0.37283	19.4733	0.42898
			19.4952	0.37514	19.4933	0.44686
			19.5152	0.37478	19.5134	0.43891
			19.5353	0.37281	19.5335	0.49355
			19.5554	0.37598	19.5535	0.47964
			19.5754	0.37602	19.5736	0.50646
			19.5955	0.37596	19.5936	0.5313
			19.6155	0.37373	19.6137	0.52236
			19.6356	0.3737	19.6337	0.56806
			19.6556	0.37436	19.6538	0.60084
			19.6757	0.37643	19.6739	0.56309
			19.6957	0.37589	19.6939	0.61872
			19.7158	0.37671	19.714	0.6366
			19.7358	0.37489	19.734	0.64356
			19.7559	0.37599	19.7541	0.71111
			19.776	0.37893	19.7741	0.72899
			19.796	0.37908	19.7942	0.69422
			19.8161	0.37751	19.8142	0.66044
			19.8361	0.37931	19.8343	0.64654
			19.8562	0.37917	19.8543	0.6515
			19.8762	0.37777	19.8744	0.6321
			19.8963	0.38	19.8944	0.6362
			19.9163	0.38317	19.9145	0.6132
			19.9364	0.38066	19.9346	0.6241
			19.9564	0.38118	19.9546	0.6234
			19.9765	0.38477	19.9747	0.6441
			19.9965	0.38389	19.9947	0.6421
			20.0166	0.38303	20.0148	0.6413
			20.0367	0.38489	20.0348	0.62766
			20.0567	0.38479	20.0549	0.64124
			20.0768	0.38605	20.0749	0.65231
			20.0968	0.38613	20.095	0.65746
			20.1169	0.38446	20.1151	0.75382
			20.1369	0.38367	20.1351	0.78661
			20.157	0.38162	20.1552	0.7429
			20.177	0.38229	20.1752	0.77469
			20.1971	0.38507	20.1953	0.82038
			20.2172	0.38649	20.2153	0.85912
			20.2372	0.3848	20.2354	0.85813
			20.2573	0.38514	20.2554	0.86807
			20.2773	0.3855	20.2755	0.90681
			20.2974	0.38743	20.2955	0.94058
			20.3174	0.38877	20.3156	0.878
			20.3375	0.39082	20.3357	0.94655
			20.3575	0.38915	20.3557	0.91774
			20.3776	0.38792	20.3758	1.01112
			20.3976	0.38804	20.3958	0.9833
			20.4177	0.38858	20.4159	0.98727
			20.4378	0.39238	20.4359	1.00615
			20.4578	0.39225	20.456	1.00714
			20.4779	0.39566	20.476	1.06079
			20.4979	0.39283	20.4961	1.0896
			20.518	0.3926	20.5161	1.06178
			20.538	0.39448	20.5362	1.07271
			20.5581	0.39397	20.5562	1.10847
			20.5781	0.39213	20.5763	1.0737
			20.5982	0.39564	20.5964	1.04191
			20.6182	0.39402	20.6164	1.02304
			20.6383	0.39597	20.6365	0.94332
			20.6583	0.39778	20.6565	1.06432
			20.6784	0.40292	20.6766	1.05312
			20.6985	0.40153	20.6966	0.97542
			20.7185	0.40386	20.7167	1.03562
			20.7386	0.40105	20.7367	0.97432
			20.7586	0.40108	20.7568	1.20542
			20.7787	0.40498	20.7768	1.06421
			20.7987	0.40153	20.7969	0.97654
			20.8188	0.40566	20.817	1.08264
			20.8388	0.40169	20.837	1.00218
			20.8589	0.40083	20.8571	1.06973
			20.8789	0.4069	20.8771	1.11741
			20.899	0.40685	20.8972	1.06476
			20.9191	0.40457	20.9172	1.03993
			20.9391	0.4092	20.9373	1.04092
			20.9592	0.40685	20.9574	0.98231
			20.9792	0.40234	20.9774	1.07768
			20.9993	0.40197	20.9975	1.06675
			21.0193	0.40145	21.0175	1.01807
			21.0394	0.40145	21.0376	1.03297
			21.0594	0.4018	21.0576	1.00615
			21.0795	0.40286	21.0777	0.9982
			21.0996	0.40228	21.0977	1.02304
			21.1196	0.40819	21.1178	1.08165
			21.1397	0.40466	21.1378	1.05383
			21.1597	0.41002	21.1579	1.07072
			21.1798	0.41935	21.1779	1.04887
			21.1998	0.41408	21.198	1.10152
			21.2199	0.41066	21.2181	128.708
			21.2399	0.41232	21.2381	280.193
			21.26	0.41508	21.2582	300.9
			21.28	0.41342	21.2782	301.005
			21.3001	0.41311	21.2983	301.432
			21.3202	0.41178	21.3183	300.925
			21.3402	0.58413	21.3384	301.396
			21.3603	1.60553	21.3584	301.582
			21.3803	1.60814	21.3785	301.18
			21.4004	1.60756	21.3986	300.784
			21.4204	1.6051	21.4186	301.047
			21.4405	1.60675	21.4387	300.782
			21.4605	1.61245	21.4587	300.791
			21.4806	1.60508	21.4788	300.019
			21.5006	1.60453	21.4988	300.341
			21.5207	1.60458	21.5189	299.933
			21.5407	1.60609	21.5389	299.941
			21.5608	1.60678	21.559	300.526
			21.5809	1.60384	21.579	300.027
			21.6009	1.60848	21.5991	300.39
			21.621	1.60667	21.6192	299.952
			21.641	1.6072	21.6392	299.92
			21.6611	1.60462	21.6593	300.08
			21.6811	1.60875	21.6793	299.945
			21.7012	1.60482	21.6994	299.053
			21.7212	1.60401	21.7194	299.791
			21.7413	1.60286	21.7395	299.071
			21.7614	1.60067	21.7595	299.859
			21.7814	1.59851	21.7796	299.676
			21.8015	1.59788	21.7996	299.249
			21.8215	1.59813	21.8197	299.552
			21.8416	1.60041	21.8397	299.206
			21.8616	1.59798	21.8598	299.428
			21.8817	1.59571	21.8799	299.751
			21.9017	1.59822	21.8999	299.223
			21.9218	1.59686	21.92	299.779
			21.9418	1.59669	21.94	299.779
			21.9619	1.59737	21.9601	298.492
			21.982	1.59929	21.9801	298.451
			22.002	1.5944	22.0002	298.257
			22.0221	1.5936	22.0202	298.328
			22.0421	1.59603	22.0403	297.458
			22.0622	1.59697	22.0603	297.992
			22.0822	1.59801	22.0804	297.729
			22.1023	1.59611	22.1004	297.344
			22.1223	1.59842	22.1205	297.697
			22.1424	1.59522	22.1406	297.728
			22.1624	1.59871	22.1606	298.071
			22.1825	1.60108	22.1807	297.514
			22.2025	1.59625	22.2007	297.958
			22.2226	1.5951	22.2208	298.009
			22.2427	1.60073	22.2408	297.494
			22.2627	1.59909	22.2609	297.352
			22.2828	1.59733	22.281	297.847
			22.3028	1.59609	22.301	297.472
			22.3229	1.59585	22.3211	297.755
			22.3429	1.5979	22.3411	297.765
			22.363	1.60087	22.3612	298.128
			22.383	1.60131	22.3812	297.794
			22.4031	1.60208	22.4013	297.368
			22.4231	1.60478	22.4213	297.429
			22.4432	1.60564	22.4414	297.379
			22.4633	1.59947	22.4614	296.983
			22.4833	1.60053	22.4815	296.294
			22.5034	1.60068	22.5016	295.849
			22.5234	1.59944	22.5216	295.575
			22.5435	1.6058	22.5417	295.778
			22.5635	1.60352	22.5617	295.261
			22.5836	1.60338	22.5818	295.008
			22.6036	1.60463	22.6018	294.886
			22.6237	1.60662	22.6219	294.491
			22.6438	1.60842	22.6419	294.45
			22.6638	1.6086	22.662	293.548
			22.6839	1.6104	22.682	293.356
			22.7039	1.6113	22.7021	294.015
			22.724	1.60849	22.7221	293.842
			22.744	1.60848	22.7422	293.954
			22.7641	1.60709	22.7623	293.832
			22.7841	1.60673	22.7823	293.315
			22.8042	1.60515	22.8024	293.346
			22.8242	1.60583	22.8224	292.728
			22.8443	1.60499	22.8425	292.687
			22.8644	1.60675	22.8625	291.937
			22.8844	1.60542	22.8826	292.606
			22.9045	1.60709	22.9026	292.464
			22.9245	1.60968	22.9227	292.718
			22.9446	1.61303	22.9428	292.403
			22.9646	1.60833	22.9628	293.072
			22.9847	1.6078	22.9829	292.94
			23.0047	1.60916	23.0029	292.14
			23.0248	1.61132	23.023	293.092
			23.0449	1.60982	23.043	292.707
			23.0649	1.60948	23.0631	292.343
			23.0849	1.60859	23.0831	292.87
			23.105	1.60869	23.1032	293.214
			23.1251	1.60624	23.1232	292.809
			23.1451	1.60578	23.1433	291.866
			23.1652	1.6079	23.1634	291.704
			23.1852	1.6097	23.1834	291.117
			23.2053	1.606	23.2035	291.137
			23.2253	1.60795	23.2235	290.914
			23.2454	1.60798	23.2436	290.336
			23.2654	1.61108	23.2636	290.265
			23.2855	1.61457	23.2837	290.134
			23.3056	1.61007	23.3037	289.87
			23.3256	1.60891	23.3238	290.103
			23.3457	1.61399	23.3438	290.215
			23.3657	1.61226	23.3639	290.154
			23.3858	1.61298	23.3839	290.417
			23.4058	1.61112	23.404	290.357
			23.4259	1.61062	23.4241	290.914
			23.4459	1.60861	23.4441	290.711
			23.466	1.6142	23.4642	291.532
			23.486	1.61212	23.4842	291.38
			23.5061	1.60938	23.5043	291.269
			23.5262	1.60978	23.5243	291.877
			23.5462	1.60818	23.5444	291.532
			23.5663	1.6112	23.5644	291.917
			23.5863	1.61411	23.5845	284.966
			23.6064	1.61118	23.6045	188.755
			23.6264	1.60956	23.6246	134.099
			23.6465	1.60974	23.6447	73.4136
			23.6665	1.60908	23.6647	58.5487
			23.6866	1.61024	23.6848	20.9257
			23.7066	1.61485	23.7048	13.2754
			23.7267	1.61031	23.7249	0.5919
			23.7467	1.61134	23.7449	0.48958
			23.7668	1.61302	23.765	0.39321
			23.7869	1.61119	23.785	0.37136
			23.8069	1.61509	23.8051	0.33957
			23.827	1.60917	23.8252	0.28394
			23.847	0.49348	23.8452	0.23626
			23.8671	0.46316	23.8653	0.16672
			23.8871	0.45569	23.8853	0.12897
			23.9072	0.45331	23.9054	0.1538
			23.9272	0.45246	23.9254	0.10612
			23.9473	0.45038	23.9455	0.08526
			23.9673	0.45224	23.9655	0.0942
			23.9874	0.45192	23.9856	0.02466
			24.0075	0.4497	24.0056	0.000818042
			24.0275	0.45083	24.0257	0.10811
			24.0476	0.44697	24.0458	0.11903
			24.0676	0.4476	24.0658	0.10513
			24.0877	0.44973	24.0859	0.14188
			24.1077	0.4539	24.1059	0.12102
			24.1278	0.44803	24.126	0.11208
			24.1478	0.44776	24.146	0.11705
			24.1679	0.44614	24.1661	0.12201
			24.188	0.44806	24.1861	0.14387
			24.208	0.44752	24.2062	0.16076
			24.2281	0.4465	24.2262	0.14784
			24.2481	0.44728	24.2463	0.20447
			24.2682	0.44334	24.2663	0.16175
			24.2882	0.44495	24.2864	0.12201
			24.3083	0.44494	24.3065	0.22036
			24.3283	0.44412	24.3265	0.28394
			24.3484	0.44764	24.3466	0.29487
			24.3684	0.44508	24.3666	0.30878
			24.3885	0.44654	24.3867	0.25314
			24.4086	0.44748	24.4067	0.20049
			24.4286	0.44695	24.4268	0.18063
			24.4487	0.44398	24.4468	0.20844
			24.4687	0.44752	24.4669	0.2452
			24.4888	0.44724	24.487	0.23626
			24.5088	0.44377	24.507	0.275
			24.5289	0.4466	24.5271	0.37235
			24.5489	0.4482	24.5471	0.3952
			24.569	0.44975	24.5672	0.43494
			24.589	0.44795	24.5872	0.48958
			24.6091	0.45166	24.6073	0.44885
			24.6291	0.44937	24.6273	0.47269
			24.6492	0.44821	24.6474	0.5015
			24.6693	0.44787	24.6674	0.5015
			24.6893	0.44717	24.6875	0.5462
			24.7094	0.44908	24.7076	0.55315
			24.7294	0.4482	24.7276	0.51143
			24.7495	0.44692	24.7477	0.46375
			24.7695	0.44766	24.7677	0.48064
			24.7896	0.45115	24.7878	0.48461
			24.8097	0.44987	24.8078	0.49951
			24.8297	0.45064	24.8279	0.50746
			24.8498	0.44915	24.8479	0.52832
			24.8698	0.45126	24.868	0.56011
			24.8899	0.45333	24.888	0.60581
			24.9099	0.45138	24.9081	0.63461
			24.93	0.4519	24.9281	0.60282
			24.95	0.45041	24.9482	0.66243
			24.9701	0.45294	24.9683	0.67733
			24.9901	0.4559	24.9883	0.67137
			25.0102	0.45411	25.0084	0.68726
